# Supplementary material for: Universal Nature of Drug Treatment Responses in Drug-Tissue-Wide Model-Animal Experiments Using Tensor Decomposition-Based Unsupervised Feature Extraction
Source: Front Genet. 2020 Aug 20;11:695. doi: 10.3389/fgene.2020.00695 (PMC7469919; doi:10.3389/fgene.2020.00695)
Supplement: Additional File 2 — List of genes predicted by DrugEnrichr, whose expression is likely affected by the drugs investigated in this study. List of genes (xlsx). [file Table_2.xlsx]

## Sheet: Sheet1
group1	group2
Acetaminophen	Alendronate
Sofosbuvir	Aripiprazole
	Asenapine
	Cisplatin
	Clozapine
	Dox
	EMPA
	Lenalidomide
	Lurasidone
	Olanzapine
	Repatha
	Risedronate
	Teriparatide
Two groups of genes were uploaded to drugenricher(*). Then “Geneshot Predicted from Co-expression” category was downloaded
(*) http://amp.pharm.mssm.edu/DrugEnrichr

## Sheet: Geneshot Predicted from Co-expr
Term	Overlap	P-value	Adjusted P-value	Old P-value	Old Adjusted P-value	Z-score	Combined Score	Genes
PCK2	2/779	0.00151523	0.00353323	0.0392521	0.089248	-1.54671	10.0415	sofosbuvir;acetaminophen
ABCB4	2/1000	0.00249762	0.00353323	0.0646278	0.089248	-1.48484	8.89781	sofosbuvir;acetaminophen
ABCB11	2/1000	0.00249762	0.00353323	0.0646278	0.089248	-1.23119	7.37783	sofosbuvir;acetaminophen
PLGLB2	2/931	0.00216468	0.00353323	0.0560293	0.089248	-1.10585	6.7849	sofosbuvir;acetaminophen
F7	2/622	0.000965703	0.00353323	0.025049	0.089248	-0.932328	6.47283	sofosbuvir;acetaminophen
ASGR1	2/835	0.00174106	0.00353323	0.0450868	0.089248	-1.00727	6.39942	sofosbuvir;acetaminophen
CP	2/874	0.0019076	0.00353323	0.049389	0.089248	-0.933654	5.84645	sofosbuvir;acetaminophen
MST1	2/729	0.00132685	0.00353323	0.0343841	0.089248	-0.827244	5.48045	sofosbuvir;acetaminophen
PON1	2/962	0.00231132	0.00353323	0.0598165	0.089248	-0.88063	5.34537	sofosbuvir;acetaminophen
HSD17B13	2/848	0.00179573	0.00353323	0.0464991	0.089248	-0.83248	5.26322	sofosbuvir;acetaminophen
CFB	2/943	0.00222088	0.00353323	0.0574806	0.089248	-0.860244	5.25597	sofosbuvir;acetaminophen
SLC38A3	2/812	0.00164641	0.00353323	0.0426415	0.089248	-0.779683	4.99711	sofosbuvir;acetaminophen
ACOT12	2/1000	0.00249762	0.00353323	0.0646278	0.089248	-0.791219	4.74131	sofosbuvir;acetaminophen
SERPINA11	2/727	0.00131957	0.00353323	0.0341961	0.089248	-0.682305	4.52399	sofosbuvir;acetaminophen
A1CF	2/903	0.00203637	0.00353323	0.0527151	0.089248	-0.660863	4.09509	sofosbuvir;acetaminophen
MASP2	2/966	0.00233059	0.00353323	0.0603142	0.089248	-0.674985	4.09151	sofosbuvir;acetaminophen
SLC27A2	2/640	0.00102245	0.00353323	0.0265162	0.089248	-0.588646	4.05316	sofosbuvir;acetaminophen
AADAC	2/1000	0.00249762	0.00353323	0.0646278	0.089248	-0.633927	3.79875	sofosbuvir;acetaminophen
ABCG5	2/948	0.0022445	0.00353323	0.0580908	0.089248	-0.587176	3.58135	sofosbuvir;acetaminophen
APOA5	2/1000	0.00249762	0.00353323	0.0646278	0.089248	-0.593287	3.55522	sofosbuvir;acetaminophen
ANGPTL3	2/1000	0.00249762	0.00353323	0.0646278	0.089248	-0.569058	3.41003	sofosbuvir;acetaminophen
SDS	2/963	0.00231613	0.00353323	0.0599407	0.089248	-0.5438	3.2997	sofosbuvir;acetaminophen
APCS	2/1000	0.00249762	0.00353323	0.0646278	0.089248	-0.544348	3.26196	sofosbuvir;acetaminophen
ALDH8A1	2/1000	0.00249762	0.00353323	0.0646278	0.089248	-0.542447	3.25057	sofosbuvir;acetaminophen
APOC4	2/1000	0.00249762	0.00353323	0.0646278	0.089248	-0.525446	3.14869	sofosbuvir;acetaminophen
AMBP	2/1000	0.00249762	0.00353323	0.0646278	0.089248	-0.489358	2.93244	sofosbuvir;acetaminophen
ADH6	2/1000	0.00249762	0.00353323	0.0646278	0.089248	-0.477254	2.85991	sofosbuvir;acetaminophen
APOF	2/1000	0.00249762	0.00353323	0.0646278	0.089248	-0.472092	2.82897	sofosbuvir;acetaminophen
ADH4	2/1000	0.00249762	0.00353323	0.0646278	0.089248	-0.467463	2.80123	sofosbuvir;acetaminophen
FGG	2/843	0.0017746	0.00353323	0.0459533	0.089248	-0.4355	2.75854	sofosbuvir;acetaminophen
AFM	2/1000	0.00249762	0.00353323	0.0646278	0.089248	-0.4579	2.74393	sofosbuvir;acetaminophen
ACMSD	2/1000	0.00249762	0.00353323	0.0646278	0.089248	-0.455017	2.72665	sofosbuvir;acetaminophen
ADH1A	2/1000	0.00249762	0.00353323	0.0646278	0.089248	-0.443363	2.65681	sofosbuvir;acetaminophen
ACSM2A	2/1000	0.00249762	0.00353323	0.0646278	0.089248	-0.439313	2.63254	sofosbuvir;acetaminophen
ARG1	2/1000	0.00249762	0.00353323	0.0646278	0.089248	-0.429573	2.57418	sofosbuvir;acetaminophen
ABCG8	2/1000	0.00249762	0.00353323	0.0646278	0.089248	-0.409453	2.45361	sofosbuvir;acetaminophen
ACSM2B	2/1000	0.00249762	0.00353323	0.0646278	0.089248	-0.408196	2.44608	sofosbuvir;acetaminophen
FGL1	2/911	0.00207263	0.00353323	0.0536517	0.089248	-0.395505	2.4438	sofosbuvir;acetaminophen
UGT2B7	2/992	0.0024578	0.00353323	0.0635995	0.089248	-0.40611	2.44011	sofosbuvir;acetaminophen
APOC4-APOC2	2/1000	0.00249762	0.00353323	0.0646278	0.089248	-0.397721	2.38331	sofosbuvir;acetaminophen
ALB	2/1000	0.00249762	0.00353323	0.0646278	0.089248	-0.396604	2.37661	sofosbuvir;acetaminophen
ABCC6	2/1000	0.00249762	0.00353323	0.0646278	0.089248	-0.38873	2.32943	sofosbuvir;acetaminophen
AOX1	2/1000	0.00249762	0.00353323	0.0646278	0.089248	-0.384775	2.30573	sofosbuvir;acetaminophen
ACSM5	2/1000	0.00249762	0.00353323	0.0646278	0.089248	-0.378838	2.27015	sofosbuvir;acetaminophen
AGXT	2/1000	0.00249762	0.00353323	0.0646278	0.089248	-0.367862	2.20438	sofosbuvir;acetaminophen
HYAL1	2/995	0.0024727	0.00353323	0.0639841	0.089248	-0.364686	2.18901	sofosbuvir;acetaminophen
AKR1C4	2/1000	0.00249762	0.00353323	0.0646278	0.089248	-0.346154	2.0743	sofosbuvir;acetaminophen
ANG	2/1000	0.00249762	0.00353323	0.0646278	0.089248	-0.339221	2.03275	sofosbuvir;acetaminophen
APOH	2/1000	0.00249762	0.00353323	0.0646278	0.089248	-0.329014	1.97159	sofosbuvir;acetaminophen
APOC1	2/1000	0.00249762	0.00353323	0.0646278	0.089248	-0.323332	1.93754	sofosbuvir;acetaminophen
SELENOP	2/879	0.0019295	0.00353323	0.0499547	0.089248	-0.273727	1.71093	sofosbuvir;acetaminophen
CFHR5	2/1000	0.00249762	0.00353323	0.0646278	0.089248	-0.27912	1.6726	sofosbuvir;acetaminophen
A1BG	2/1000	0.00249762	0.00353323	0.0646278	0.089248	-0.278557	1.66923	sofosbuvir;acetaminophen
GBP7	2/1000	0.00249762	0.00353323	0.0646278	0.089248	-0.26598	1.59387	sofosbuvir;acetaminophen
ASGR2	2/1000	0.00249762	0.00353323	0.0646278	0.089248	-0.259553	1.55535	sofosbuvir;acetaminophen
C2	2/1000	0.00249762	0.00353323	0.0646278	0.089248	-0.24297	1.45598	sofosbuvir;acetaminophen
CPN2	2/1000	0.00249762	0.00353323	0.0646278	0.089248	-0.235211	1.40948	sofosbuvir;acetaminophen
C4BPA	2/1000	0.00249762	0.00353323	0.0646278	0.089248	-0.222127	1.33107	sofosbuvir;acetaminophen
CYP4A22	2/1000	0.00249762	0.00353323	0.0646278	0.089248	-0.221087	1.32484	sofosbuvir;acetaminophen
BAAT	2/1000	0.00249762	0.00353323	0.0646278	0.089248	-0.218578	1.30981	sofosbuvir;acetaminophen
C6	2/1000	0.00249762	0.00353323	0.0646278	0.089248	-0.217211	1.30162	sofosbuvir;acetaminophen
FCN2	2/1000	0.00249762	0.00353323	0.0646278	0.089248	-0.217181	1.30144	sofosbuvir;acetaminophen
CYP2E1	2/1000	0.00249762	0.00353323	0.0646278	0.089248	-0.212909	1.27584	sofosbuvir;acetaminophen
C8A	2/1000	0.00249762	0.00353323	0.0646278	0.089248	-0.209311	1.25428	sofosbuvir;acetaminophen
C4A	2/1000	0.00249762	0.00353323	0.0646278	0.089248	-0.206467	1.23724	sofosbuvir;acetaminophen
CFHR4	2/1000	0.00249762	0.00353323	0.0646278	0.089248	-0.197632	1.18429	sofosbuvir;acetaminophen
C8B	2/1000	0.00249762	0.00353323	0.0646278	0.089248	-0.196036	1.17473	sofosbuvir;acetaminophen
C9	2/1000	0.00249762	0.00353323	0.0646278	0.089248	-0.191477	1.14741	sofosbuvir;acetaminophen
C3P1	2/1000	0.00249762	0.00353323	0.0646278	0.089248	-0.191004	1.14458	sofosbuvir;acetaminophen
CFHR3	2/1000	0.00249762	0.00353323	0.0646278	0.089248	-0.189252	1.13408	sofosbuvir;acetaminophen
CFHR2	2/1000	0.00249762	0.00353323	0.0646278	0.089248	-0.185201	1.1098	sofosbuvir;acetaminophen
CFHR1	2/1000	0.00249762	0.00353323	0.0646278	0.089248	-0.18262	1.09433	sofosbuvir;acetaminophen
BHMT2	2/1000	0.00249762	0.00353323	0.0646278	0.089248	-0.18203	1.0908	sofosbuvir;acetaminophen
CYP3A4	2/1000	0.00249762	0.00353323	0.0646278	0.089248	-0.180822	1.08356	sofosbuvir;acetaminophen
FGA	2/1000	0.00249762	0.00353323	0.0646278	0.089248	-0.180784	1.08333	sofosbuvir;acetaminophen
CYP2B6	2/1000	0.00249762	0.00353323	0.0646278	0.089248	-0.177743	1.06511	sofosbuvir;acetaminophen
FETUB	2/1000	0.00249762	0.00353323	0.0646278	0.089248	-0.172809	1.03554	sofosbuvir;acetaminophen
CPB2	2/1000	0.00249762	0.00353323	0.0646278	0.089248	-0.166043	0.994996	sofosbuvir;acetaminophen
DPYS	2/1000	0.00249762	0.00353323	0.0646278	0.089248	-0.164013	0.982834	sofosbuvir;acetaminophen
EHHADH	2/1000	0.00249762	0.00353323	0.0646278	0.089248	-0.16056	0.96214	sofosbuvir;acetaminophen
CYP4A11	2/1000	0.00249762	0.00353323	0.0646278	0.089248	-0.16034	0.960823	sofosbuvir;acetaminophen
CYP4F2	2/1000	0.00249762	0.00353323	0.0646278	0.089248	-0.158638	0.950626	sofosbuvir;acetaminophen
CYP2C8	2/1000	0.00249762	0.00353323	0.0646278	0.089248	-0.156444	0.937479	sofosbuvir;acetaminophen
FMO3	2/1000	0.00249762	0.00353323	0.0646278	0.089248	-0.155538	0.932048	sofosbuvir;acetaminophen
CYP8B1	2/1000	0.00249762	0.00353323	0.0646278	0.089248	-0.155437	0.931445	sofosbuvir;acetaminophen
CYP2A6	2/1000	0.00249762	0.00353323	0.0646278	0.089248	-0.151628	0.908616	sofosbuvir;acetaminophen
CYP2D6	2/1000	0.00249762	0.00353323	0.0646278	0.089248	-0.149984	0.898765	sofosbuvir;acetaminophen
F9	2/1000	0.00249762	0.00353323	0.0646278	0.089248	-0.147402	0.883296	sofosbuvir;acetaminophen
DIO1	2/1000	0.00249762	0.00353323	0.0646278	0.089248	-0.146381	0.877174	sofosbuvir;acetaminophen
CYP2C18	2/1000	0.00249762	0.00353323	0.0646278	0.089248	-0.14632	0.876812	sofosbuvir;acetaminophen
CYP2C9	2/1000	0.00249762	0.00353323	0.0646278	0.089248	-0.144982	0.868795	sofosbuvir;acetaminophen
GCKR	2/1000	0.00249762	0.00353323	0.0646278	0.089248	-0.144105	0.86354	sofosbuvir;acetaminophen
F12	2/1000	0.00249762	0.00353323	0.0646278	0.089248	-0.141494	0.847893	sofosbuvir;acetaminophen
F13B	2/1000	0.00249762	0.00353323	0.0646278	0.089248	-0.134229	0.804359	sofosbuvir;acetaminophen
F11	2/1000	0.00249762	0.00353323	0.0646278	0.089248	-0.133526	0.800144	sofosbuvir;acetaminophen
FTCD	2/1000	0.00249762	0.00353323	0.0646278	0.089248	-0.132547	0.794277	sofosbuvir;acetaminophen
G6PC	2/1000	0.00249762	0.00353323	0.0646278	0.089248	-0.132051	0.791304	sofosbuvir;acetaminophen
F2	2/1000	0.00249762	0.00353323	0.0646278	0.089248	-0.127409	0.763488	sofosbuvir;acetaminophen
HP	2/1000	0.00249762	0.00353323	0.0646278	0.089248	-0.126313	0.756922	sofosbuvir;acetaminophen
OTC	2/1000	0.00249762	0.00353323	0.0646278	0.089248	-0.122766	0.735665	sofosbuvir;acetaminophen
GYS2	2/1000	0.00249762	0.00353323	0.0646278	0.089248	-0.122001	0.731082	sofosbuvir;acetaminophen
HAO1	2/1000	0.00249762	0.00353323	0.0646278	0.089248	-0.120206	0.720327	sofosbuvir;acetaminophen
HPX	2/1000	0.00249762	0.00353323	0.0646278	0.089248	-0.119816	0.717987	sofosbuvir;acetaminophen
GLYCTK	2/1000	0.00249762	0.00353323	0.0646278	0.089248	-0.117264	0.702693	sofosbuvir;acetaminophen
HAAO	2/1000	0.00249762	0.00353323	0.0646278	0.089248	-0.117017	0.701212	sofosbuvir;acetaminophen
GJB1	2/1000	0.00249762	0.00353323	0.0646278	0.089248	-0.116396	0.697493	sofosbuvir;acetaminophen
HGD	2/1000	0.00249762	0.00353323	0.0646278	0.089248	-0.115833	0.694121	sofosbuvir;acetaminophen
PAH	2/1000	0.00249762	0.00353323	0.0646278	0.089248	-0.112817	0.676046	sofosbuvir;acetaminophen
HPR	2/1000	0.00249762	0.00353323	0.0646278	0.089248	-0.111363	0.667331	sofosbuvir;acetaminophen
HPD	2/1000	0.00249762	0.00353323	0.0646278	0.089248	-0.111237	0.666578	sofosbuvir;acetaminophen
HPN	2/1000	0.00249762	0.00353323	0.0646278	0.089248	-0.109283	0.654871	sofosbuvir;acetaminophen
HSD17B6	2/1000	0.00249762	0.00353323	0.0646278	0.089248	-0.107829	0.646154	sofosbuvir;acetaminophen
ITIH1	2/1000	0.00249762	0.00353323	0.0646278	0.089248	-0.107446	0.643859	sofosbuvir;acetaminophen
HRG	2/1000	0.00249762	0.00353323	0.0646278	0.089248	-0.107316	0.643082	sofosbuvir;acetaminophen
HGFAC	2/1000	0.00249762	0.00353323	0.0646278	0.089248	-0.0990826	0.593744	sofosbuvir;acetaminophen
ITIH4	2/1000	0.00249762	0.00353323	0.0646278	0.089248	-0.0989322	0.592843	sofosbuvir;acetaminophen
FMO5	2/1000	0.00249762	0.00353323	0.0646278	0.089248	-0.0953251	0.571228	sofosbuvir;acetaminophen
SERPINC1	2/1000	0.00249762	0.00353323	0.0646278	0.089248	-0.0901833	0.540416	sofosbuvir;acetaminophen
MAT1A	2/1000	0.00249762	0.00353323	0.0646278	0.089248	-0.0851921	0.510507	sofosbuvir;acetaminophen
PLG	2/1000	0.00249762	0.00353323	0.0646278	0.089248	-0.0798361	0.478411	sofosbuvir;acetaminophen
SLC22A7	2/1000	0.00249762	0.00353323	0.0646278	0.089248	-0.0774879	0.46434	sofosbuvir;acetaminophen
KNG1	2/1000	0.00249762	0.00353323	0.0646278	0.089248	-0.0769366	0.461036	sofosbuvir;acetaminophen
SERPINA4	2/1000	0.00249762	0.00353323	0.0646278	0.089248	-0.0716804	0.429539	sofosbuvir;acetaminophen
ORM2	2/1000	0.00249762	0.00353323	0.0646278	0.089248	-0.0648819	0.388799	sofosbuvir;acetaminophen
SLC2A2	2/1000	0.00249762	0.00353323	0.0646278	0.089248	-0.0631579	0.378468	sofosbuvir;acetaminophen
RBP4	2/1000	0.00249762	0.00353323	0.0646278	0.089248	-0.0603521	0.361655	sofosbuvir;acetaminophen
SLC25A47	2/1000	0.00249762	0.00353323	0.0646278	0.089248	-0.0590003	0.353555	sofosbuvir;acetaminophen
SERPIND1	2/1000	0.00249762	0.00353323	0.0646278	0.089248	-0.0584487	0.350249	sofosbuvir;acetaminophen
INHBC	2/1000	0.00249762	0.00353323	0.0646278	0.089248	-0.0563653	0.337764	sofosbuvir;acetaminophen
SERPINF2	2/1000	0.00249762	0.00353323	0.0646278	0.089248	-0.0556103	0.33324	sofosbuvir;acetaminophen
SEC16B	2/1000	0.00249762	0.00353323	0.0646278	0.089248	-0.0553055	0.331414	sofosbuvir;acetaminophen
ITIH3	2/1000	0.00249762	0.00353323	0.0646278	0.089248	-0.054716	0.327881	sofosbuvir;acetaminophen
SLCO1B1	2/1000	0.00249762	0.00353323	0.0646278	0.089248	-0.0521815	0.312693	sofosbuvir;acetaminophen
SLC22A1	2/1000	0.00249762	0.00353323	0.0646278	0.089248	-0.049402	0.296037	sofosbuvir;acetaminophen
PROC	2/1000	0.00249762	0.00353323	0.0646278	0.089248	-0.0490247	0.293777	sofosbuvir;acetaminophen
PROZ	2/1000	0.00249762	0.00353323	0.0646278	0.089248	-0.0485704	0.291054	sofosbuvir;acetaminophen
SAA4	2/1000	0.00249762	0.00353323	0.0646278	0.089248	-0.0460953	0.276222	sofosbuvir;acetaminophen
SLC17A2	2/1000	0.00249762	0.00353323	0.0646278	0.089248	-0.0457526	0.274169	sofosbuvir;acetaminophen
TFR2	2/1000	0.00249762	0.00353323	0.0646278	0.089248	-0.0454085	0.272106	sofosbuvir;acetaminophen
SLC22A10	2/1000	0.00249762	0.00353323	0.0646278	0.089248	-0.0395777	0.237166	sofosbuvir;acetaminophen
MTND4P20	2/1000	0.00249762	0.00353323	0.0646278	0.089248	-0.0377927	0.226469	sofosbuvir;acetaminophen
SLC10A1	2/1000	0.00249762	0.00353323	0.0646278	0.089248	-0.0339811	0.203629	sofosbuvir;acetaminophen
SLC28A1	2/1000	0.00249762	0.00353323	0.0646278	0.089248	-0.0321618	0.192727	sofosbuvir;acetaminophen
NR1I2	2/1000	0.00249762	0.00353323	0.0646278	0.089248	-0.0320366	0.191977	sofosbuvir;acetaminophen
PGLYRP2	2/1000	0.00249762	0.00353323	0.0646278	0.089248	-0.0291368	0.1746	sofosbuvir;acetaminophen
TDO2	2/1000	0.00249762	0.00353323	0.0646278	0.089248	-0.0216057	0.12947	sofosbuvir;acetaminophen
MBL2	2/1000	0.00249762	0.00353323	0.0646278	0.089248	-0.0191859	0.11497	sofosbuvir;acetaminophen
TAT	2/1000	0.00249762	0.00353323	0.0646278	0.089248	-0.0140528	0.0842099	sofosbuvir;acetaminophen
SERPINA1	2/1000	0.00249762	0.00353323	0.0646278	0.089248	-0.00841815	0.050445	sofosbuvir;acetaminophen
LPA	2/1000	0.00249762	0.00353323	0.0646278	0.089248	0.00102538	-0.00614451	sofosbuvir;acetaminophen
NR1H4	2/1000	0.00249762	0.00353323	0.0646278	0.089248	0.0161474	-0.0967622	sofosbuvir;acetaminophen
UGT1A4	2/1000	0.00249762	0.00353323	0.0646278	0.089248	0.0161799	-0.0969567	sofosbuvir;acetaminophen
TMEM176A	2/1000	0.00249762	0.00353323	0.0646278	0.089248	0.0336176	-0.201451	sofosbuvir;acetaminophen
ORM1	2/1000	0.00249762	0.00353323	0.0646278	0.089248	0.0349212	-0.209262	sofosbuvir;acetaminophen
RGN	2/1000	0.00249762	0.00353323	0.0646278	0.089248	0.0361769	-0.216787	sofosbuvir;acetaminophen
SULT2A1	2/1000	0.00249762	0.00353323	0.0646278	0.089248	0.040833	-0.244688	sofosbuvir;acetaminophen
UROC1	2/1000	0.00249762	0.00353323	0.0646278	0.089248	0.0449761	-0.269516	sofosbuvir;acetaminophen
UGT2B10	2/1000	0.00249762	0.00353323	0.0646278	0.089248	0.0614761	-0.36839	sofosbuvir;acetaminophen
NAT2	2/1000	0.00249762	0.00353323	0.0646278	0.089248	0.0840905	-0.503905	sofosbuvir;acetaminophen
UPB1	2/1000	0.00249762	0.00353323	0.0646278	0.089248	0.0939436	-0.562949	sofosbuvir;acetaminophen
UGT2B4	2/1000	0.00249762	0.00353323	0.0646278	0.089248	0.096049	-0.575565	sofosbuvir;acetaminophen
VTN	2/1000	0.00249762	0.00353323	0.0646278	0.089248	0.130745	-0.783479	sofosbuvir;acetaminophen
UGT1A1	2/1000	0.00249762	0.00353323	0.0646278	0.089248	0.287788	-1.72454	sofosbuvir;acetaminophen
UGT1A3	2/1000	0.00249762	0.00353323	0.0646278	0.089248	0.380047	-2.2774	sofosbuvir;acetaminophen
FUOM	1/142	0.0141499	0.0193105	0.0712804	0.0972768	-3.82899	16.304	sofosbuvir
F5	1/87	0.00868129	0.0120602	0.0441767	0.089248	-2.30517	10.9417	sofosbuvir
USP18	1/70	0.00698792	0.00976626	0.0357204	0.089248	-1.93632	9.61105	sofosbuvir
SERPINA7	1/106	0.0105722	0.0145997	0.0535839	0.089248	-1.62179	7.37839	sofosbuvir
APOC3	1/154	0.0153411	0.0206926	0.0771422	0.104052	-1.72283	7.19663	sofosbuvir
CXCL10	1/151	0.0150434	0.0204097	0.0756785	0.102675	-1.62765	6.83094	sofosbuvir
APOC2	1/131	0.0130574	0.017925	0.0658909	0.0904537	-1.52933	6.63486	sofosbuvir
OASL	1/69	0.00688827	0.00968532	0.0352218	0.089248	-1.20244	5.98565	sofosbuvir
LAP3	1/250	0.0248444	0.0333173	0.123368	0.165441	-1.4907	5.50832	sofosbuvir
HNMT	1/312	0.0309574	0.040349	0.152591	0.198882	-1.10271	3.83209	sofosbuvir
ITIH2	1/315	0.0312527	0.0405063	0.153992	0.199588	-1.07077	3.71093	sofosbuvir
AKR1D1	1/275	0.0273116	0.0362074	0.135211	0.179251	-0.987053	3.55383	sofosbuvir
C5	1/353	0.0349893	0.0448482	0.171644	0.220007	-1.05446	3.53531	sofosbuvir
SLCO2B1	1/292	0.0289876	0.0382109	0.143218	0.188788	-0.688702	2.43862	sofosbuvir
C1QA	1/450	0.0444948	0.0549085	0.215857	0.266377	-0.689232	2.14515	sofosbuvir
ALAS1	1/427	0.0422452	0.052693	0.205483	0.256302	-0.667404	2.11184	sofosbuvir
CD40	1/462	0.0456675	0.0558817	0.221242	0.270696	-0.543554	1.67761	sofosbuvir
LILRB4	1/585	0.0576459	0.0675446	0.275373	0.322659	-0.53324	1.52157	sofosbuvir
TMPRSS6	1/425	0.0420495	0.052693	0.204578	0.256302	-0.39552	1.25337	sofosbuvir
DHX58	1/554	0.0546341	0.0653356	0.261914	0.313217	-0.426385	1.23954	sofosbuvir
C1QC	1/496	0.0489862	0.0592366	0.2364	0.28577	-0.373611	1.12689	sofosbuvir
ACP2	1/558	0.0550229	0.0654632	0.263658	0.313685	-0.383876	1.11324	sofosbuvir
IL15RA	1/499	0.0492787	0.0592366	0.237731	0.28577	-0.333652	1.00438	sofosbuvir
CYP27A1	1/592	0.0583253	0.0679973	0.278395	0.324561	-0.29982	0.852005	sofosbuvir
SIGLEC1	1/629	0.0619124	0.0711073	0.294264	0.337966	-0.250573	0.697103	sofosbuvir
HAMP	1/679	0.066749	0.0755404	0.315427	0.356971	-0.252088	0.682356	sofosbuvir
LEAP2	1/584	0.0575488	0.0675446	0.274941	0.322659	-0.236255	0.674537	sofosbuvir
NFKB1	1/629	0.0619124	0.0711073	0.294264	0.337966	-0.235284	0.654568	sofosbuvir
PON3	1/738	0.0724402	0.081189	0.339986	0.381047	-0.194837	0.511447	sofosbuvir
KLKB1	1/687	0.0675217	0.0760439	0.318783	0.359018	-0.181853	0.490148	sofosbuvir
NFKBIE	1/826	0.0808963	0.0874996	0.375782	0.40636	-0.0521744	0.131197	sofosbuvir
ARHGEF10L	1/912	0.0891228	0.0939841	0.4098	0.432153	0.0848457	-0.205135	sofosbuvir
C3	1/872	0.0853011	0.0907792	0.394096	0.419405	0.138013	-0.339727	sofosbuvir
CTSZ	1/880	0.0860661	0.0911751	0.397253	0.420835	0.481099	-1.17996	sofosbuvir
GATM	1/270	0.0268184	0.0357579	0.132849	0.177132	-1.27771	4.6236	acetaminophen
EPHX2	1/301	0.0298742	0.0391572	0.147442	0.193258	-0.750941	2.63637	acetaminophen
AGXT2	1/447	0.0442016	0.0548383	0.214508	0.266127	-0.69275	2.16068	acetaminophen
SLC39A5	1/394	0.0390129	0.0491901	0.19048	0.24017	-0.582114	1.8883	acetaminophen
HNF4A	1/463	0.0457652	0.0558817	0.22169	0.270696	-0.561772	1.73264	acetaminophen
TMEM82	1/376	0.0372475	0.0472209	0.182237	0.231033	-0.513457	1.68936	acetaminophen
MTTP	1/352	0.0348911	0.0448482	0.171181	0.220007	-0.456502	1.5318	acetaminophen
AKR7A3	1/498	0.0491812	0.0592366	0.237287	0.28577	-0.48498	1.46088	acetaminophen
PRAP1	1/361	0.0357751	0.0456034	0.175336	0.223505	-0.419444	1.39696	acetaminophen
DAO	1/575	0.0566748	0.0670845	0.271045	0.320829	-0.358375	1.02869	acetaminophen
CREB3L3	1/606	0.0596834	0.0692327	0.28442	0.329927	-0.324841	0.915631	acetaminophen
UGT2B15	1/651	0.0640421	0.0731909	0.303615	0.346989	-0.260395	0.715621	acetaminophen
SLC17A4	1/665	0.065396	0.074372	0.309534	0.352019	-0.230803	0.629467	acetaminophen
GBA3	1/763	0.0748464	0.0830831	0.350256	0.388801	-0.183233	0.474997	acetaminophen
ALDH2	1/747	0.0733068	0.0817652	0.343692	0.383349	-0.13299	0.347518	acetaminophen
LRG1	1/793	0.0777298	0.0854659	0.362475	0.398551	-0.115246	0.294397	acetaminophen
KHK	1/775	0.0760003	0.0839622	0.355158	0.392365	-0.104006	0.268024	acetaminophen
ADH1C	1/811	0.0794576	0.0865454	0.369751	0.402733	-0.0981099	0.248466	acetaminophen
TST	1/805	0.0788819	0.0863236	0.36733	0.401984	-0.0733222	0.186224	acetaminophen
TTC38	1/828	0.081088	0.0874996	0.376584	0.40636	-0.0475112	0.119359	acetaminophen
PIPOX	1/839	0.0821422	0.0882268	0.380985	0.409206	-0.0294249	0.0735417	acetaminophen
SERPINA10	1/858	0.0839616	0.0897654	0.388551	0.415409	-0.0216684	0.0536811	acetaminophen
ACAA1	1/1000	0.0975024	0.0975024	0.443623	0.443623	0.0815158	-0.189759	acetaminophen
MTARC2	1/1000	0.0975024	0.0975024	0.443623	0.443623	0.118865	-0.276702	acetaminophen
GLYATL1	1/984	0.0959817	0.0975024	0.437548	0.443623	0.138234	-0.323965	acetaminophen
EPHX1	1/1000	0.0975024	0.0975024	0.443623	0.443623	0.176829	-0.411637	acetaminophen
HAO2	1/972	0.0948404	0.0975024	0.432969	0.443623	0.229009	-0.539445	acetaminophen
PCK1	1/1000	0.0975024	0.0975024	0.443623	0.443623	0.251135	-0.584611	acetaminophen
GLYAT	1/1000	0.0975024	0.0975024	0.443623	0.443623	0.363216	-0.845523	acetaminophen
BHMT	1/1000	0.0975024	0.0975024	0.443623	0.443623	0.374204	-0.871101	acetaminophen
PBLD	1/1000	0.0975024	0.0975024	0.443623	0.443623	0.473442	-1.10212	acetaminophen
ENTPD5	1/972	0.0948404	0.0975024	0.432969	0.443623	0.546258	-1.28674	acetaminophen
DMGDH	1/1000	0.0975024	0.0975024	0.443623	0.443623	0.701114	-1.63211	acetaminophen
C8G	1/1000	0.0975024	0.0975024	0.443623	0.443623	0.728995	-1.69701	acetaminophen

## Sheet: Recovered_Sheet2
Term	Overlap	P-value	Adjusted P-value	Old P-value	Old Adjusted P-value	Z-score	Combined Score	Genes
CACNA1E	4/63	6.25597e-08	2.60455e-05	2.56147e-06	0.00101231	-4.99635	82.8752	olanzapine;lurasidone;aripiprazole;clozapine
GPR158	4/78	1.49002e-07	2.60455e-05	5.79125e-06	0.00101231	-2.87827	45.2444	olanzapine;lurasidone;aripiprazole;clozapine
SCN1A	4/68	8.53766e-08	2.60455e-05	3.42749e-06	0.00101231	-1.66149	27.0427	olanzapine;lurasidone;aripiprazole;clozapine
PTPN5	4/72	1.07698e-07	2.60455e-05	4.26378e-06	0.00101231	-1.53752	24.6679	olanzapine;lurasidone;aripiprazole;clozapine
MAP2	4/75	1.27101e-07	2.60455e-05	4.9841e-06	0.00101231	-1.33585	21.211	olanzapine;lurasidone;aripiprazole;clozapine
KCNQ3	4/99	3.9025e-07	2.90227e-05	1.445e-05	0.00104968	-4.21758	62.2366	olanzapine;lurasidone;aripiprazole;clozapine
ATCAY	4/112	6.40856e-07	2.90227e-05	2.32134e-05	0.00104968	-2.59689	37.0328	olanzapine;lurasidone;aripiprazole;clozapine
GABRG2	4/113	6.64134e-07	2.90227e-05	2.40202e-05	0.00104968	-2.44008	34.7096	olanzapine;lurasidone;aripiprazole;clozapine
GRIA2	4/109	5.7466e-07	2.90227e-05	2.09133e-05	0.00104968	-2.39562	34.4239	olanzapine;lurasidone;aripiprazole;clozapine
RTN1	4/97	3.59457e-07	2.90227e-05	1.33607e-05	0.00104968	-2.30072	34.1396	olanzapine;lurasidone;aripiprazole;clozapine
ADCY1	4/111	6.18192e-07	2.90227e-05	2.24269e-05	0.00104968	-2.06524	29.5256	olanzapine;lurasidone;aripiprazole;clozapine
PNMA2	4/105	4.94491e-07	2.90227e-05	1.81147e-05	0.00104968	-1.80132	26.1548	olanzapine;lurasidone;aripiprazole;clozapine
NTRK3	4/102	4.40074e-07	2.90227e-05	1.62056e-05	0.00104968	-1.75196	25.6423	olanzapine;lurasidone;aripiprazole;clozapine
LSAMP	4/105	4.94491e-07	2.90227e-05	1.81147e-05	0.00104968	-1.7653	25.6317	olanzapine;lurasidone;aripiprazole;clozapine
SCN3B	4/106	5.13697e-07	2.90227e-05	1.87866e-05	0.00104968	-1.65409	23.9539	olanzapine;lurasidone;aripiprazole;clozapine
OLFM1	4/113	6.64134e-07	2.90227e-05	2.40202e-05	0.00104968	-1.60774	22.8697	olanzapine;lurasidone;aripiprazole;clozapine
ST8SIA3	4/94	3.16711e-07	2.90227e-05	1.18426e-05	0.00104968	-1.36299	20.3975	olanzapine;lurasidone;aripiprazole;clozapine
SEPTIN3	4/89	2.54037e-07	2.90227e-05	9.60185e-06	0.00104968	-1.23948	18.8224	olanzapine;lurasidone;aripiprazole;clozapine
PREPL	4/109	5.7466e-07	2.90227e-05	2.09133e-05	0.00104968	-1.2564	18.0539	olanzapine;lurasidone;aripiprazole;clozapine
NMNAT2	4/91	2.77875e-07	2.90227e-05	1.04565e-05	0.00104968	-1.07282	16.1954	olanzapine;lurasidone;aripiprazole;clozapine
FRRS1L	4/119	8.17288e-07	3.14861e-05	2.93049e-05	0.00107329	-4.79773	67.2511	olanzapine;lurasidone;aripiprazole;clozapine
KCNQ2	4/141	1.61098e-06	3.14861e-05	5.6247e-05	0.00107329	-3.82023	50.9568	olanzapine;lurasidone;aripiprazole;clozapine
GRM5	4/143	1.70415e-06	3.14861e-05	5.93747e-05	0.00107329	-3.70733	49.2424	olanzapine;lurasidone;aripiprazole;clozapine
ASTN1	4/119	8.17288e-07	3.14861e-05	2.93049e-05	0.00107329	-3.42154	47.9607	olanzapine;lurasidone;aripiprazole;clozapine
JPH3	4/145	1.80126e-06	3.14861e-05	6.2629e-05	0.00107329	-2.77935	36.7626	olanzapine;lurasidone;aripiprazole;clozapine
GABRB2	4/132	1.23777e-06	3.14861e-05	4.36532e-05	0.00107329	-2.55526	34.7572	olanzapine;lurasidone;aripiprazole;clozapine
ATP9A	4/134	1.31447e-06	3.14861e-05	4.62506e-05	0.00107329	-2.15247	29.149	olanzapine;lurasidone;aripiprazole;clozapine
DOK6	4/139	1.52166e-06	3.14861e-05	5.32426e-05	0.00107329	-2.13101	28.5464	olanzapine;lurasidone;aripiprazole;clozapine
SCN8A	4/143	1.70415e-06	3.14861e-05	5.93747e-05	0.00107329	-2.05381	27.2796	olanzapine;lurasidone;aripiprazole;clozapine
ARHGEF9	4/137	1.43607e-06	3.14861e-05	5.03584e-05	0.00107329	-2.01849	27.1559	olanzapine;lurasidone;aripiprazole;clozapine
AKAP6	4/126	1.02757e-06	3.14861e-05	3.65056e-05	0.00107329	-1.95041	26.8928	olanzapine;lurasidone;aripiprazole;clozapine
SCN2A	4/124	9.63807e-07	3.14861e-05	3.43281e-05	0.00107329	-1.88227	26.0739	olanzapine;lurasidone;aripiprazole;clozapine
SHC3	4/120	8.45165e-07	3.14861e-05	3.02628e-05	0.00107329	-1.82945	25.5826	olanzapine;lurasidone;aripiprazole;clozapine
DOCK3	4/129	1.12903e-06	3.14861e-05	3.99614e-05	0.00107329	-1.84373	25.2483	olanzapine;lurasidone;aripiprazole;clozapine
ADGRB2	4/132	1.23777e-06	3.14861e-05	4.36532e-05	0.00107329	-1.79085	24.3596	olanzapine;lurasidone;aripiprazole;clozapine
CADM2	4/145	1.80126e-06	3.14861e-05	6.2629e-05	0.00107329	-1.75981	23.277	olanzapine;lurasidone;aripiprazole;clozapine
SRCIN1	4/142	1.65708e-06	3.14861e-05	5.77953e-05	0.00107329	-1.70116	22.6432	olanzapine;lurasidone;aripiprazole;clozapine
SHISA7	4/126	1.02757e-06	3.14861e-05	3.65056e-05	0.00107329	-1.63174	22.4989	olanzapine;lurasidone;aripiprazole;clozapine
SV2B	4/144	1.75221e-06	3.14861e-05	6.09859e-05	0.00107329	-1.6796	22.2624	olanzapine;lurasidone;aripiprazole;clozapine
ANK2	4/125	9.95308e-07	3.14861e-05	3.54045e-05	0.00107329	-1.596	22.057	olanzapine;lurasidone;aripiprazole;clozapine
TMEM59L	4/134	1.31447e-06	3.14861e-05	4.62506e-05	0.00107329	-1.5442	20.9117	olanzapine;lurasidone;aripiprazole;clozapine
LONRF2	4/132	1.23777e-06	3.14861e-05	4.36532e-05	0.00107329	-1.33689	18.1846	olanzapine;lurasidone;aripiprazole;clozapine
NRXN2	4/140	1.56585e-06	3.14861e-05	5.47296e-05	0.00107329	-1.3028	17.4147	olanzapine;lurasidone;aripiprazole;clozapine
NYAP1	4/129	1.12903e-06	3.14861e-05	3.99614e-05	0.00107329	-1.25427	17.1761	olanzapine;lurasidone;aripiprazole;clozapine
KIF3C	4/131	1.2007e-06	3.14861e-05	4.23958e-05	0.00107329	-1.25336	17.0866	olanzapine;lurasidone;aripiprazole;clozapine
RASGRF1	4/141	1.61098e-06	3.14861e-05	5.6247e-05	0.00107329	-1.17256	15.6404	olanzapine;lurasidone;aripiprazole;clozapine
KIF1B	4/125	9.95308e-07	3.14861e-05	3.54045e-05	0.00107329	-1.09872	15.1845	olanzapine;lurasidone;aripiprazole;clozapine
PSD	4/142	1.65708e-06	3.14861e-05	5.77953e-05	0.00107329	-1.13831	15.1514	olanzapine;lurasidone;aripiprazole;clozapine
RBFOX1	4/144	1.75221e-06	3.14861e-05	6.09859e-05	0.00107329	-0.991475	13.1416	olanzapine;lurasidone;aripiprazole;clozapine
PIANP	4/145	1.80126e-06	3.14861e-05	6.2629e-05	0.00107329	-0.991719	13.1175	olanzapine;lurasidone;aripiprazole;clozapine
SV2A	4/147	1.90243e-06	3.26024e-05	6.60131e-05	0.00110953	-1.13081	14.8954	olanzapine;lurasidone;aripiprazole;clozapine
CALM1	4/148	1.95457e-06	3.28518e-05	6.77548e-05	0.00111731	-2.05286	26.9855	olanzapine;lurasidone;aripiprazole;clozapine
CHN1	4/149	2.00776e-06	3.31091e-05	6.95301e-05	0.00112536	-1.53051	20.078	olanzapine;lurasidone;aripiprazole;clozapine
UNC13A	4/152	2.17381e-06	3.33317e-05	7.50623e-05	0.00113085	-1.35909	17.7212	olanzapine;lurasidone;aripiprazole;clozapine
PSD3	4/150	2.06202e-06	3.33317e-05	7.13395e-05	0.00113085	-1.08605	14.2184	olanzapine;lurasidone;aripiprazole;clozapine
KIF5C	4/152	2.17381e-06	3.33317e-05	7.50623e-05	0.00113085	-1.08443	14.1399	olanzapine;lurasidone;aripiprazole;clozapine
MAPT	4/152	2.17381e-06	3.33317e-05	7.50623e-05	0.00113085	-0.939955	12.2561	olanzapine;lurasidone;aripiprazole;clozapine
GRIN2A	4/154	2.29003e-06	3.33581e-05	7.89263e-05	0.00113085	-2.685	34.87	olanzapine;lurasidone;aripiprazole;clozapine
ATP1A3	4/154	2.29003e-06	3.33581e-05	7.89263e-05	0.00113085	-2.24645	29.1746	olanzapine;lurasidone;aripiprazole;clozapine
CTNND2	4/154	2.29003e-06	3.33581e-05	7.89263e-05	0.00113085	-1.99034	25.8484	olanzapine;lurasidone;aripiprazole;clozapine
RAB3A	4/156	2.41081e-06	3.45418e-05	8.2935e-05	0.00116912	-1.02547	13.265	olanzapine;lurasidone;aripiprazole;clozapine
SYT11	4/157	2.47295e-06	3.48606e-05	8.49947e-05	0.00117913	-1.18501	15.2986	olanzapine;lurasidone;aripiprazole;clozapine
FRMPD4	4/159	2.60077e-06	3.60806e-05	8.92268e-05	0.0012185	-3.97832	51.16	olanzapine;lurasidone;aripiprazole;clozapine
CTNNA2	3/44	2.79789e-06	3.76711e-05	5.36698e-05	0.00107329	-4.91327	62.8243	olanzapine;lurasidone;aripiprazole
CPLX2	4/162	2.80163e-06	3.76711e-05	9.58633e-05	0.00128899	-1.43425	18.3374	olanzapine;lurasidone;aripiprazole;clozapine
RAPGEF4	4/164	2.94178e-06	3.78106e-05	0.000100485	0.00129153	-0.948395	12.0792	olanzapine;lurasidone;aripiprazole;clozapine
OPCML	4/164	2.94178e-06	3.78106e-05	0.000100485	0.00129153	-0.892334	11.3652	olanzapine;lurasidone;aripiprazole;clozapine
MAPK8IP2	4/163	2.87107e-06	3.78106e-05	9.81541e-05	0.00129153	-0.862646	11.0081	olanzapine;lurasidone;aripiprazole;clozapine
BRSK1	4/169	3.31492e-06	3.94276e-05	0.000112756	0.00133892	-2.15839	27.2326	olanzapine;lurasidone;aripiprazole;clozapine
DLG2	4/168	3.23764e-06	3.94276e-05	0.000110218	0.00133892	-1.70355	21.5341	olanzapine;lurasidone;aripiprazole;clozapine
CAMK2A	4/171	3.4736e-06	3.94276e-05	0.00011796	0.00133892	-1.47029	18.482	olanzapine;lurasidone;aripiprazole;clozapine
CLIP3	4/168	3.23764e-06	3.94276e-05	0.000110218	0.00133892	-1.32942	16.8048	olanzapine;lurasidone;aripiprazole;clozapine
HSPA12A	4/167	3.16169e-06	3.94276e-05	0.000107722	0.00133892	-1.20173	15.2193	olanzapine;lurasidone;aripiprazole;clozapine
CEND1	4/170	3.39357e-06	3.94276e-05	0.000115336	0.00133892	-1.18396	14.9103	olanzapine;lurasidone;aripiprazole;clozapine
TMOD2	4/171	3.4736e-06	3.94276e-05	0.00011796	0.00133892	-1.12685	14.1648	olanzapine;lurasidone;aripiprazole;clozapine
SYT1	4/170	3.39357e-06	3.94276e-05	0.000115336	0.00133892	-0.99493	12.5298	olanzapine;lurasidone;aripiprazole;clozapine
RNF112	4/171	3.4736e-06	3.94276e-05	0.00011796	0.00133892	-0.872378	10.9661	olanzapine;lurasidone;aripiprazole;clozapine
JPH4	4/174	3.7221e-06	3.96721e-05	0.000126095	0.00134398	-2.34813	29.3545	olanzapine;lurasidone;aripiprazole;clozapine
SPTBN4	4/174	3.7221e-06	3.96721e-05	0.000126095	0.00134398	-1.49801	18.727	olanzapine;lurasidone;aripiprazole;clozapine
STXBP1	4/172	3.55502e-06	3.96721e-05	0.000120627	0.00134398	-1.31862	16.5449	olanzapine;lurasidone;aripiprazole;clozapine
SLC8A2	4/174	3.7221e-06	3.96721e-05	0.000126095	0.00134398	-1.06447	13.3071	olanzapine;lurasidone;aripiprazole;clozapine
RUNDC3A	4/173	3.63785e-06	3.96721e-05	0.000123339	0.00134398	-1.00901	12.6369	olanzapine;lurasidone;aripiprazole;clozapine
AK5	4/178	4.07364e-06	4.13685e-05	0.000137573	0.00139601	-2.07413	25.7419	olanzapine;lurasidone;aripiprazole;clozapine
B3GAT1	4/177	3.98354e-06	4.13685e-05	0.000134634	0.00139601	-1.5508	19.2816	olanzapine;lurasidone;aripiprazole;clozapine
CAMK2B	4/179	4.16525e-06	4.13685e-05	0.000140559	0.00139601	-1.54668	19.1614	olanzapine;lurasidone;aripiprazole;clozapine
CADM3	4/177	3.98354e-06	4.13685e-05	0.000134634	0.00139601	-1.53685	19.1082	olanzapine;lurasidone;aripiprazole;clozapine
SCAMP5	4/178	4.07364e-06	4.13685e-05	0.000137573	0.00139601	-1.05321	13.0714	olanzapine;lurasidone;aripiprazole;clozapine
NAPB	4/179	4.16525e-06	4.13685e-05	0.000140559	0.00139601	-0.98347	12.184	olanzapine;lurasidone;aripiprazole;clozapine
SNAP25	4/180	4.25837e-06	4.18182e-05	0.000143592	0.00141011	-1.10204	13.6285	olanzapine;lurasidone;aripiprazole;clozapine
DNM1	4/182	4.44924e-06	4.27323e-05	0.000149802	0.00143876	-1.31817	16.2435	olanzapine;lurasidone;aripiprazole;clozapine
KIF1A	4/182	4.44924e-06	4.27323e-05	0.000149802	0.00143876	-1.07828	13.2874	olanzapine;lurasidone;aripiprazole;clozapine
STX1B	4/184	4.64638e-06	4.41407e-05	0.000156207	0.00148397	-0.835706	10.262	olanzapine;lurasidone;aripiprazole;clozapine
DLGAP1	4/185	4.74735e-06	4.46149e-05	0.000159484	0.0014988	-1.37533	16.8587	olanzapine;lurasidone;aripiprazole;clozapine
IDS	4/186	4.84993e-06	4.5094e-05	0.000162811	0.00151379	-1.85038	22.6422	olanzapine;lurasidone;aripiprazole;clozapine
DNAJC6	4/187	4.95415e-06	4.55782e-05	0.000166188	0.00152847	-1.40803	17.1995	olanzapine;lurasidone;aripiprazole;clozapine
HPCAL4	4/190	5.27677e-06	4.56623e-05	0.00017663	0.00152847	-1.81095	22.0071	olanzapine;lurasidone;aripiprazole;clozapine
SYP	4/190	5.27677e-06	4.56623e-05	0.00017663	0.00152847	-1.22706	14.9114	olanzapine;lurasidone;aripiprazole;clozapine
KIF5A	4/190	5.27677e-06	4.56623e-05	0.00017663	0.00152847	-0.819088	9.95372	olanzapine;lurasidone;aripiprazole;clozapine
MAPK8IP1	4/189	5.16755e-06	4.56623e-05	0.000173098	0.00152847	-0.788524	9.59879	olanzapine;lurasidone;aripiprazole;clozapine
MAPRE3	4/190	5.27677e-06	4.56623e-05	0.00017663	0.00152847	-0.762622	9.26753	olanzapine;lurasidone;aripiprazole;clozapine
PPP2R2C	4/189	5.16755e-06	4.56623e-05	0.000173098	0.00152847	-0.753258	9.16949	olanzapine;lurasidone;aripiprazole;clozapine
PHF24	4/193	5.61471e-06	4.81104e-05	0.000187546	0.00160701	-0.807709	9.7653	olanzapine;lurasidone;aripiprazole;clozapine
BSN	4/196	5.96843e-06	4.96801e-05	0.000198948	0.00165601	-1.95998	23.5767	olanzapine;lurasidone;aripiprazole;clozapine
GABBR1	4/196	5.96843e-06	4.96801e-05	0.000198948	0.00165601	-1.79478	21.5895	olanzapine;lurasidone;aripiprazole;clozapine
SNAP91	4/196	5.96843e-06	4.96801e-05	0.000198948	0.00165601	-0.965817	11.6178	olanzapine;lurasidone;aripiprazole;clozapine
THRA	4/197	6.08992e-06	4.97438e-05	0.00020286	0.001657	-1.0462	12.5637	olanzapine;lurasidone;aripiprazole;clozapine
TTBK1	4/197	6.08992e-06	4.97438e-05	0.00020286	0.001657	-1.01509	12.1901	olanzapine;lurasidone;aripiprazole;clozapine
SYN2	4/198	6.21324e-06	5.02812e-05	0.000206827	0.00167377	-1.21962	14.6218	olanzapine;lurasidone;aripiprazole;clozapine
EPB41L1	4/202	6.72508e-06	5.34338e-05	0.000223267	0.00177396	-1.3946	16.6092	olanzapine;lurasidone;aripiprazole;clozapine
SLC12A5	4/202	6.72508e-06	5.34338e-05	0.000223267	0.00177396	-0.775705	9.23839	olanzapine;lurasidone;aripiprazole;clozapine
SCN2B	4/203	6.85777e-06	5.39972e-05	0.000227523	0.00179148	-1.04566	12.4331	olanzapine;lurasidone;aripiprazole;clozapine
KCNA2	4/205	7.12897e-06	5.51391e-05	0.000236211	0.00182698	-1.63547	19.3825	olanzapine;lurasidone;aripiprazole;clozapine
PNMA8B	4/205	7.12897e-06	5.51391e-05	0.000236211	0.00182698	-0.633079	7.50283	olanzapine;lurasidone;aripiprazole;clozapine
TPPP	4/207	7.40802e-06	5.67948e-05	0.00024514	0.00187941	-0.810825	9.57823	olanzapine;lurasidone;aripiprazole;clozapine
ARNT2	4/208	7.55054e-06	5.73841e-05	0.000249696	0.00189769	-1.27016	14.9802	olanzapine;lurasidone;aripiprazole;clozapine
DLG4	4/209	7.69508e-06	5.79785e-05	0.000254314	0.00191612	-1.20748	14.218	olanzapine;lurasidone;aripiprazole;clozapine
FAIM2	4/211	7.9903e-06	5.96882e-05	0.000263736	0.00197013	-1.52082	17.8503	olanzapine;lurasidone;aripiprazole;clozapine
KCNJ9	4/212	8.14101e-06	6.02987e-05	0.000268542	0.00198903	-0.872114	10.2199	olanzapine;lurasidone;aripiprazole;clozapine
MAP1A	4/213	8.29382e-06	6.09142e-05	0.000273412	0.00200808	-0.800619	9.36724	olanzapine;lurasidone;aripiprazole;clozapine
ATP2B3	4/219	9.25566e-06	6.74121e-05	0.000303998	0.00217782	-1.26718	14.6869	olanzapine;lurasidone;aripiprazole;clozapine
GNAO1	4/222	9.76638e-06	6.99657e-05	0.000320195	0.00223881	-1.50551	17.3684	olanzapine;lurasidone;aripiprazole;clozapine
RAB6B	4/222	9.76638e-06	6.99657e-05	0.000320195	0.00223881	-0.629573	7.26311	olanzapine;lurasidone;aripiprazole;clozapine
SLC22A17	4/225	1.02976e-05	7.31719e-05	0.000337014	0.0023377	-0.878507	10.0884	olanzapine;lurasidone;aripiprazole;clozapine
MTURN	4/230	1.12302e-05	7.91547e-05	0.000366466	0.00248288	-0.879896	10.0281	olanzapine;lurasidone;aripiprazole;clozapine
NDRG4	4/239	1.30642e-05	9.13447e-05	0.000424154	0.00285162	-0.573645	6.45101	olanzapine;lurasidone;aripiprazole;clozapine
ATP2B2	4/240	1.32808e-05	9.21223e-05	0.000430948	0.00287518	-1.30922	14.7014	olanzapine;lurasidone;aripiprazole;clozapine
NGEF	4/248	1.51105e-05	0.000103989	0.000488196	0.00316062	-0.928601	10.3076	olanzapine;lurasidone;aripiprazole;clozapine
APBA1	4/250	1.55956e-05	0.000106489	0.000503332	0.00321104	-1.0545	11.6718	olanzapine;lurasidone;aripiprazole;clozapine
RAB3C	3/80	1.71238e-05	0.000115125	0.000295817	0.00213673	-1.67066	18.3356	olanzapine;lurasidone;aripiprazole
KALRN	3/80	1.71238e-05	0.000115125	0.000295817	0.00213673	-1.3562	14.8844	olanzapine;lurasidone;aripiprazole
GALNT17	3/81	1.77758e-05	0.000118596	0.000306537	0.00217816	-3.79039	41.4581	lurasidone;aripiprazole;clozapine
NRXN1	3/86	2.12818e-05	0.000140911	0.00036394	0.00248288	-1.56398	16.8248	olanzapine;lurasidone;aripiprazole
ABAT	4/282	2.50261e-05	0.000164457	0.000794764	0.00489619	-1.13277	12.0024	olanzapine;lurasidone;aripiprazole;clozapine
SULT4A1	3/92	2.60558e-05	0.000168687	0.000441531	0.00290149	-1.58571	16.7376	lurasidone;aripiprazole;clozapine
RAPGEF5	3/92	2.60558e-05	0.000168687	0.000441531	0.00290149	-1.14041	12.0373	olanzapine;aripiprazole;clozapine
MPPED1	3/95	2.86865e-05	0.000184353	0.00048405	0.00315716	-1.7495	18.2982	olanzapine;lurasidone;clozapine
CREG2	3/96	2.96007e-05	0.00018884	0.000498791	0.00320546	-3.07133	32.027	olanzapine;lurasidone;clozapine
KCNC2	3/97	3.0534e-05	0.000193382	0.00051382	0.00325419	-3.61533	37.5874	olanzapine;lurasidone;clozapine
KBTBD11	3/106	3.98177e-05	0.000250365	0.000662463	0.00416542	-1.47155	14.9085	lurasidone;aripiprazole;clozapine
PNCK	2/15	4.07573e-05	0.000254442	0.000362486	0.00248288	-6.65083	67.2258	olanzapine;clozapine
VSNL1	3/110	4.44773e-05	0.000275696	0.000736551	0.00459818	-1.59705	16.0033	lurasidone;aripiprazole;clozapine
APBB1	3/113	4.81976e-05	0.000296653	0.000795491	0.00489619	-2.49875	24.8381	lurasidone;aripiprazole;clozapine
CDK5R2	3/116	5.21167e-05	0.000318532	0.000857394	0.00524029	-2.04472	20.1651	olanzapine;aripiprazole;clozapine
RIMS3	3/120	5.76599e-05	0.000349964	0.000944646	0.00573348	-1.3248	12.9313	olanzapine;lurasidone;clozapine
VAMP2	3/122	6.05709e-05	0.000362595	0.000990335	0.00592845	-1.78404	17.326	olanzapine;aripiprazole;clozapine
SEPTIN5	3/122	6.05709e-05	0.000362595	0.000990335	0.00592845	-1.32486	12.8667	olanzapine;aripiprazole;clozapine
TMEM151B	3/126	6.66786e-05	0.000393764	0.00108593	0.00641285	-1.32645	12.7546	olanzapine;lurasidone;clozapine
NAT8L	3/126	6.66786e-05	0.000393764	0.00108593	0.00641285	-1.03444	9.94675	olanzapine;aripiprazole;clozapine
DIRAS2	3/127	6.82662e-05	0.000397764	0.00111072	0.00647178	-1.652	15.8462	olanzapine;lurasidone;clozapine
SPARCL1	3/127	6.82662e-05	0.000397764	0.00111072	0.00647178	-1.08975	10.453	olanzapine;aripiprazole;clozapine
GRIN1	3/135	8.18664e-05	0.000473849	0.00132221	0.00755303	-2.98073	28.05	olanzapine;lurasidone;clozapine
SYNGR1	3/138	8.73905e-05	0.000502495	0.00140771	0.00798918	-1.9032	17.7856	olanzapine;lurasidone;clozapine
KNDC1	3/139	8.92847e-05	0.000510031	0.00143697	0.00810266	-1.14367	10.6633	olanzapine;aripiprazole;clozapine
SYN1	3/141	9.31532e-05	0.000528675	0.00149666	0.00838514	-1.8304	16.9884	olanzapine;lurasidone;clozapine
NCDN	3/143	9.71299e-05	0.000544177	0.00155792	0.00858538	-1.44135	13.3173	olanzapine;lurasidone;clozapine
PCDHGC5	3/143	9.71299e-05	0.000544177	0.00155792	0.00858538	-1.27579	11.7876	olanzapine;aripiprazole;clozapine
SNPH	3/147	0.000105413	0.000583108	0.00168519	0.00914816	-1.4827	13.578	olanzapine;aripiprazole;clozapine
PACSIN1	3/147	0.000105413	0.000583108	0.00168519	0.00914816	-1.04051	9.52862	olanzapine;lurasidone;clozapine
ZNF365	3/148	0.000107554	0.000591207	0.00171801	0.00926876	-1.17884	10.7717	olanzapine;aripiprazole;clozapine
ATP6V0A1	3/151	0.000114145	0.000619646	0.00181891	0.00969347	-1.54467	14.0225	olanzapine;aripiprazole;clozapine
NFASC	3/151	0.000114145	0.000619646	0.00181891	0.00969347	-0.981279	8.90809	olanzapine;lurasidone;aripiprazole
SLC6A7	3/153	0.000118683	0.000640303	0.00188824	0.00994168	-1.5145	13.6897	olanzapine;lurasidone;clozapine
PHYHIP	3/159	0.000133	0.00071314	0.00210625	0.0109575	-0.979389	8.7412	olanzapine;lurasidone;clozapine
ATP8A2	2/28	0.000146028	0.000778224	0.00114672	0.00663732	-5.69779	50.3212	lurasidone;aripiprazole
CPNE6	3/170	0.000162086	0.000858565	0.00254618	0.0131678	-1.28385	11.2046	olanzapine;aripiprazole;clozapine
CHL1	2/30	0.000167925	0.000878842	0.00130531	0.00750555	-6.33967	55.1044	lurasidone;aripiprazole
KIAA0513	3/172	0.000167783	0.000878842	0.00263193	0.0134521	-1.13134	9.83458	olanzapine;aripiprazole;clozapine
LYNX1	3/182	0.000198227	0.00103125	0.00308805	0.0155112	-0.76243	6.50055	olanzapine;aripiprazole;clozapine
GRIN2B	2/33	0.000203602	0.00105295	0.00156187	0.00858538	-2.95598	25.1238	lurasidone;aripiprazole
ADGRB3	2/36	0.000242668	0.0012476	0.00184068	0.00975003	-5.61953	46.7759	lurasidone;aripiprazole
OTUD7A	2/38	0.000270588	0.001383	0.00203883	0.0106703	-4.94635	40.6338	olanzapine;clozapine
NDRG2	3/213	0.000314829	0.00159977	0.00480826	0.0237425	-0.740278	5.96922	olanzapine;aripiprazole;clozapine
TRIM2	2/43	0.000346932	0.00175271	0.00257679	0.0132477	-2.89577	23.0688	lurasidone;aripiprazole
NSG2	2/46	0.000397209	0.00199518	0.00292851	0.0148809	-3.98803	31.2305	lurasidone;aripiprazole
MYT1L	2/47	0.000414711	0.00207118	0.00305054	0.0154114	-1.52884	11.9065	olanzapine;lurasidone
KLC1	2/49	0.000450826	0.00223876	0.00330173	0.0164898	-1.65524	12.7527	lurasidone;aripiprazole
KCND3	2/55	0.000568032	0.00280486	0.00411198	0.0204197	-1.85698	13.8779	olanzapine;aripiprazole
PLCB1	2/65	0.000792715	0.00389232	0.00564827	0.0277337	-2.24302	16.0153	olanzapine;aripiprazole
SCN4B	2/67	0.000842024	0.00411133	0.00598296	0.0292129	-1.51622	10.7344	olanzapine;clozapine
BRSK2	2/72	0.000971629	0.0047178	0.00685908	0.0333047	-2.71065	18.8025	lurasidone;clozapine
PALM	2/73	0.000998633	0.00482213	0.00704101	0.0339991	-1.63201	11.2758	olanzapine;clozapine
ADAM22	2/74	0.001026	0.00492704	0.00722516	0.0346966	-2.63454	18.1312	lurasidone;clozapine
GABRA1	2/75	0.00105372	0.00503252	0.00741152	0.0353971	-4.01161	27.5013	lurasidone;aripiprazole
NCAM1	2/77	0.00111024	0.00527365	0.00779086	0.0370066	-1.33458	9.07941	lurasidone;aripiprazole
ADCY5	2/80	0.00119771	0.00565839	0.00837632	0.0395725	-2.73993	18.4324	olanzapine;aripiprazole
NRXN3	2/85	0.00135064	0.00634654	0.00939557	0.0441491	-1.3855	9.15427	lurasidone;aripiprazole
SMIM10L2B	2/86	0.00138229	0.00642617	0.00960589	0.0446572	-1.93774	12.7581	olanzapine;aripiprazole
PGBD5	2/86	0.00138229	0.00642617	0.00960589	0.0446572	-1.43369	9.43945	olanzapine;lurasidone
DRP2	2/88	0.00144665	0.00665461	0.0100329	0.0461515	-1.8359	12.004	lurasidone;aripiprazole
PDZD4	2/88	0.00144665	0.00665461	0.0100329	0.0461515	-0.980504	6.41103	lurasidone;clozapine
ATP6V1G2	2/89	0.00147937	0.00676946	0.0102497	0.0469016	-1.85716	12.1015	lurasidone;clozapine
CLCN4	2/90	0.00151244	0.00688473	0.0104685	0.0476536	-1.56749	10.1794	olanzapine;aripiprazole
ATP1A2	2/95	0.00168306	0.00762174	0.0115944	0.0525052	-2.75135	17.5732	olanzapine;clozapine
SVOP	2/98	0.00178965	0.00806266	0.012295	0.0553911	-1.93513	12.2411	olanzapine;lurasidone
FBXL16	2/102	0.00193667	0.00863598	0.0132582	0.0591207	-3.43646	21.4668	olanzapine;clozapine
CPLX1	2/102	0.00193667	0.00863598	0.0132582	0.0591207	-3.1561	19.7155	olanzapine;clozapine
KCNC1	2/104	0.00201227	0.00883782	0.0137521	0.0603985	-5.18718	32.2046	lurasidone;clozapine
FAM131B	2/104	0.00201227	0.00883782	0.0137521	0.0603985	-3.7775	23.4526	lurasidone;clozapine
ARHGEF4	2/104	0.00201227	0.00883782	0.0137521	0.0603985	-3.09733	19.2298	olanzapine;clozapine
KCNJ4	2/108	0.00216764	0.00947259	0.0147642	0.0641986	-2.63363	16.155	olanzapine;clozapine
RAP1GAP	2/109	0.00220735	0.00959812	0.0150223	0.0649974	-1.11584	6.82446	olanzapine;aripiprazole
CAMK2N1	2/111	0.0022878	0.00984993	0.0155445	0.0665973	-1.94233	11.8097	olanzapine;aripiprazole
MYO5A	2/111	0.0022878	0.00984993	0.0155445	0.0665973	-1.0589	6.4383	lurasidone;aripiprazole
CA11	2/113	0.00236963	0.0101522	0.0160746	0.0678706	-2.44188	14.7612	lurasidone;clozapine
NPTXR	2/117	0.00253741	0.010818	0.0171587	0.0720994	-1.33198	7.96073	olanzapine;clozapine
UNC5A	2/120	0.00266685	0.01126	0.0179923	0.0748823	-1.98574	11.7692	olanzapine;clozapine
RPH3A	2/120	0.00266685	0.01126	0.0179923	0.0748823	-1.22695	7.27198	olanzapine;clozapine
CLSTN3	2/126	0.00293492	0.0123323	0.019712	0.0816505	-1.49438	8.71385	olanzapine;clozapine
CHRM1	2/128	0.00302699	0.0126583	0.0203005	0.0836917	-1.34898	7.82431	olanzapine;clozapine
LGI3	2/142	0.00370917	0.0154372	0.0246305	0.100594	-4.79387	26.831	olanzapine;clozapine
SLC6A17	2/143	0.00376041	0.0155763	0.0249537	0.101439	-1.36627	7.6282	olanzapine;clozapine
IQSEC3	2/147	0.00396867	0.0163614	0.0262643	0.105578	-2.09234	11.5692	olanzapine;clozapine
NCS1	2/154	0.00434583	0.0178322	0.0286267	0.114245	-0.918092	4.99308	lurasidone;clozapine
PPFIA2	1/7	0.00454182	0.0185493	0.0141198	0.0617035	-6.55719	35.3723	lurasidone
SH3KBP1	1/8	0.00518909	0.0209966	0.0158727	0.0673434	-6.95197	36.5757	lenalidomide
MGME1	1/8	0.00518909	0.0209966	0.0158727	0.0673434	-5.15139	27.1025	cisplatin
BMF	1/11	0.00712858	0.0287114	0.0211154	0.0866424	-5.04686	24.9499	lenalidomide
ARHGAP17	1/14	0.00906459	0.0361756	0.0263341	0.105578	-5.5353	26.0346	lenalidomide
UCK2	1/14	0.00906459	0.0361756	0.0263341	0.105578	-3.20477	15.0732	cisplatin
PNMA3	1/16	0.0103533	0.0409448	0.0298	0.117851	-7.11185	32.5044	aripiprazole
IRF8	1/16	0.0103533	0.0409448	0.0298	0.117851	-4.15298	18.981	lenalidomide
STOX2	1/18	0.0116405	0.0456224	0.0332553	0.130337	-5.16953	23.0213	lurasidone
BLK	1/18	0.0116405	0.0456224	0.0332553	0.130337	-4.7546	21.1735	lenalidomide
NAP1L2	1/19	0.0122835	0.0479276	0.034979	0.13648	-5.39765	23.7469	aripiprazole
SYBU	1/21	0.0135684	0.0527056	0.0384184	0.149234	-7.29808	31.3818	aripiprazole
PCLO	1/22	0.0142102	0.0549546	0.0401342	0.155209	-4.39275	18.6859	lurasidone
MS4A1	1/23	0.0148517	0.0571823	0.0418474	0.161122	-4.65907	19.613	lenalidomide
RUFY3	1/24	0.0154928	0.0591297	0.043558	0.166243	-4.87908	20.333	lurasidone
JUN	1/24	0.0154928	0.0591297	0.043558	0.166243	-4.2502	17.7122	asenapine
ZBTB32	1/25	0.0161335	0.0607787	0.0452659	0.170528	-5.70409	23.54	lenalidomide
MKNK2	1/25	0.0161335	0.0607787	0.0452659	0.170528	-4.84656	20.0011	lenalidomide
CDK5R1	1/25	0.0161335	0.0607787	0.0452659	0.170528	-4.62032	19.0674	lurasidone
SRSF2	1/26	0.0167738	0.0629197	0.0469712	0.176192	-6.94558	28.3931	cisplatin
MAPK10	1/27	0.0174137	0.0639479	0.0486739	0.178744	-5.28635	21.4123	lurasidone
GABRA4	1/27	0.0174137	0.0639479	0.0486739	0.178744	-5.0846	20.5952	aripiprazole
LHFPL4	1/27	0.0174137	0.0639479	0.0486739	0.178744	-4.66915	18.9124	lurasidone
POU2F2	1/27	0.0174137	0.0639479	0.0486739	0.178744	-4.20728	17.0416	lenalidomide
RFTN1	1/27	0.0174137	0.0639479	0.0486739	0.178744	-4.06886	16.4809	lenalidomide
CD79A	1/28	0.0180533	0.0660191	0.050374	0.184213	-4.75952	19.1068	lenalidomide
NUP155	1/30	0.0193312	0.0695287	0.0537664	0.193382	-5.69444	22.4705	cisplatin
SLC4A10	1/30	0.0193312	0.0695287	0.0537664	0.193382	-4.48023	17.6791	lurasidone
CLASP2	1/30	0.0193312	0.0695287	0.0537664	0.193382	-4.22011	16.6527	lurasidone
TRIM9	1/30	0.0193312	0.0695287	0.0537664	0.193382	-3.2573	12.8534	lurasidone
PPP2R2B	1/31	0.0199696	0.0712385	0.0554587	0.19784	-6.18107	24.1899	lurasidone
BCL2	1/31	0.0199696	0.0712385	0.0554587	0.19784	-4.73721	18.5393	lenalidomide
ZWILCH	1/32	0.0206076	0.0729192	0.0571484	0.202217	-5.5922	21.7095	cisplatin
MYO19	1/32	0.0206076	0.0729192	0.0571484	0.202217	-4.11421	15.9718	cisplatin
CELF4	1/33	0.0212452	0.0745716	0.0588355	0.206515	-7.15229	27.5479	aripiprazole
ENO2	1/33	0.0212452	0.0745716	0.0588355	0.206515	-3.77577	14.5429	lurasidone
CCT6A	1/34	0.0218825	0.0765011	0.06052	0.211578	-6.13642	23.4538	cisplatin
AKAP17A	1/37	0.0237919	0.0828451	0.0655581	0.228278	-5.43313	20.3113	lenalidomide
NDFIP1	1/38	0.0244276	0.0847212	0.0672323	0.233179	-5.28047	19.6013	aripiprazole
DARS2	1/39	0.0250629	0.0862402	0.0689039	0.237095	-5.16592	19.0435	cisplatin
GINS4	1/39	0.0250629	0.0862402	0.0689039	0.237095	-3.45057	12.7201	cisplatin
NDE1	1/40	0.0256979	0.0880783	0.070573	0.241885	-3.33193	12.1994	lenalidomide
AP3B2	1/41	0.0263325	0.0885176	0.0722395	0.242836	-5.49285	19.9772	olanzapine
MCM8	1/41	0.0263325	0.0885176	0.0722395	0.242836	-4.94703	17.9921	cisplatin
ELAVL3	1/41	0.0263325	0.0885176	0.0722395	0.242836	-4.08739	14.8657	lurasidone
STXBP5L	1/41	0.0263325	0.0885176	0.0722395	0.242836	-3.98211	14.4827	lurasidone
GRIA3	1/41	0.0263325	0.0885176	0.0722395	0.242836	-3.25044	11.8217	aripiprazole
RCAN2	1/42	0.0269666	0.0896154	0.0739034	0.245595	-6.10413	22.0552	aripiprazole
SRRM4	1/42	0.0269666	0.0896154	0.0739034	0.245595	-4.30536	15.5559	lurasidone
PLEKHA2	1/42	0.0269666	0.0896154	0.0739034	0.245595	-4.15449	15.0108	lenalidomide
RUVBL1	1/43	0.0276004	0.0903475	0.0755648	0.247354	-6.99088	25.0967	cisplatin
PGAM5	1/43	0.0276004	0.0903475	0.0755648	0.247354	-5.73713	20.5959	cisplatin
DNA2	1/43	0.0276004	0.0903475	0.0755648	0.247354	-4.6075	16.5406	cisplatin
RGS7BP	1/43	0.0276004	0.0903475	0.0755648	0.247354	-4.40788	15.824	aripiprazole
TARS1	1/44	0.0282339	0.0913941	0.0772236	0.249976	-5.46747	19.5037	cisplatin
SLC2A13	1/44	0.0282339	0.0913941	0.0772236	0.249976	-4.92884	17.5823	aripiprazole
TIFA	1/44	0.0282339	0.0913941	0.0772236	0.249976	-4.11222	14.6693	lenalidomide
ENC1	1/45	0.0288669	0.0930984	0.0788798	0.254395	-4.17784	14.8107	lurasidone
CENPA	1/46	0.0294996	0.0944418	0.0805336	0.257825	-3.83907	13.5265	cisplatin
TTLL7	1/46	0.0294996	0.0944418	0.0805336	0.257825	-2.90916	10.2501	lurasidone
CCT2	1/47	0.0301318	0.0957645	0.0821847	0.261198	-19.4329	68.0574	cisplatin
DTNA	1/47	0.0301318	0.0957645	0.0821847	0.261198	-4.0211	14.0826	aripiprazole
AEN	1/48	0.0307637	0.0967177	0.0838334	0.263562	-4.26448	14.8465	cisplatin
CDKN3	1/48	0.0307637	0.0967177	0.0838334	0.263562	-3.43154	11.9466	cisplatin
TMEM151A	1/48	0.0307637	0.0967177	0.0838334	0.263562	-2.78492	9.69547	olanzapine
FAM72A	1/49	0.0313953	0.0983493	0.0854794	0.267774	-3.83608	13.277	cisplatin
CDC7	1/50	0.0320264	0.0992591	0.087123	0.27002	-3.98142	13.7008	cisplatin
RTN3	1/50	0.0320264	0.0992591	0.087123	0.27002	-2.13313	7.34051	olanzapine
MAPK4	1/50	0.0320264	0.0992591	0.087123	0.27002	-1.65808	5.70578	aripiprazole
GPRASP1	1/51	0.0326572	0.100149	0.088764	0.27221	-3.35801	11.4901	aripiprazole
HAUS6	1/51	0.0326572	0.100149	0.088764	0.27221	-2.34494	8.02366	cisplatin
LRP1B	1/51	0.0326572	0.100149	0.088764	0.27221	-1.54489	5.28615	aripiprazole
CASKIN1	1/52	0.0332875	0.101018	0.0904025	0.274347	-4.64231	15.7958	clozapine
GRB2	1/52	0.0332875	0.101018	0.0904025	0.274347	-3.5106	11.9451	lenalidomide
NOLC1	1/52	0.0332875	0.101018	0.0904025	0.274347	-1.97265	6.71207	cisplatin
HECW1	1/53	0.0339175	0.10222	0.0920385	0.277385	-2.95763	10.0081	lurasidone
CDCA3	1/53	0.0339175	0.10222	0.0920385	0.277385	-2.85935	9.67554	cisplatin
DHX15	1/54	0.0345472	0.103405	0.0936719	0.280374	-7.66476	25.7952	cisplatin
CENPI	1/54	0.0345472	0.103405	0.0936719	0.280374	-3.02342	10.1751	cisplatin
PRR11	1/55	0.0351764	0.104572	0.0953028	0.283315	-2.01663	6.75043	cisplatin
SH2B3	1/55	0.0351764	0.104572	0.0953028	0.283315	-1.93221	6.46785	lenalidomide
WDFY4	1/56	0.0358053	0.106081	0.0969313	0.287179	-3.21236	10.6961	lenalidomide
CARD11	1/57	0.0364338	0.106856	0.0985572	0.289057	-4.11376	13.6258	lenalidomide
TMEM130	1/57	0.0364338	0.106856	0.0985572	0.289057	-2.42315	8.02609	olanzapine
PNMA8A	1/57	0.0364338	0.106856	0.0985572	0.289057	-2.01738	6.68208	lurasidone
GOLT1A	1/58	0.0370619	0.107974	0.100181	0.291859	-3.76032	12.3909	asenapine
TAFA5	1/58	0.0370619	0.107974	0.100181	0.291859	-3.71718	12.2487	aripiprazole
EZH2	1/59	0.0376896	0.108715	0.101801	0.293645	-6.64439	21.7828	cisplatin
XPO5	1/59	0.0376896	0.108715	0.101801	0.293645	-5.07984	16.6536	cisplatin
RAD18	1/59	0.0376896	0.108715	0.101801	0.293645	-2.25726	7.40013	cisplatin
BLM	1/60	0.038317	0.109085	0.10342	0.294426	-5.36549	17.5015	cisplatin
DSN1	1/60	0.038317	0.109085	0.10342	0.294426	-4.93437	16.0952	cisplatin
PRKCG	1/60	0.038317	0.109085	0.10342	0.294426	-2.6948	8.79008	clozapine
POLA2	1/60	0.038317	0.109085	0.10342	0.294426	-2.31483	7.55064	cisplatin
SP140	1/61	0.0389439	0.11051	0.105036	0.298056	-2.37261	7.70063	lenalidomide
ARHGAP32	1/62	0.0395705	0.110848	0.106649	0.298754	-4.58072	14.7942	aripiprazole
CCNB1	1/62	0.0395705	0.110848	0.106649	0.298754	-3.17459	10.2529	cisplatin
TSR1	1/62	0.0395705	0.110848	0.106649	0.298754	-3.10601	10.0314	cisplatin
KCNN4	1/62	0.0395705	0.110848	0.106649	0.298754	-1.92924	6.2308	lenalidomide
ECT2	1/63	0.0401967	0.111885	0.10826	0.301335	-5.60245	18.0061	cisplatin
ANKS1B	1/63	0.0401967	0.111885	0.10826	0.301335	-4.2795	13.7542	lurasidone
CDT1	1/64	0.0408226	0.112552	0.109868	0.302918	-4.35231	13.9209	cisplatin
DDX21	1/64	0.0408226	0.112552	0.109868	0.302918	-4.34184	13.8874	cisplatin
SCD5	1/64	0.0408226	0.112552	0.109868	0.302918	-2.61467	8.36308	aripiprazole
GGA3	1/65	0.0414481	0.11356	0.111474	0.305418	-4.99469	15.8997	lenalidomide
KIF18A	1/65	0.0414481	0.11356	0.111474	0.305418	-2.00383	6.37881	cisplatin
STAT1	1/66	0.0420731	0.114122	0.113078	0.306511	-3.18932	10.1049	lenalidomide
GEMIN4	1/67	0.0426979	0.114122	0.114679	0.306511	-3.05993	9.6498	cisplatin
RFC4	1/66	0.0420731	0.114122	0.113078	0.306511	-2.76197	8.75087	cisplatin
ARHGAP21	1/67	0.0426979	0.114122	0.114679	0.306511	-2.55844	8.06831	aripiprazole
DDN	1/67	0.0426979	0.114122	0.114679	0.306511	-2.4785	7.81621	clozapine
UBALD2	1/66	0.0420731	0.114122	0.113078	0.306511	-1.97078	6.24413	lenalidomide
SFXN5	1/67	0.0426979	0.114122	0.114679	0.306511	-1.27058	4.00691	olanzapine
KCNT1	1/67	0.0426979	0.114122	0.114679	0.306511	-1.2236	3.85876	clozapine
DNAJC9	1/69	0.0439462	0.116391	0.117873	0.312185	-2.28919	7.15323	cisplatin
URB2	1/69	0.0439462	0.116391	0.117873	0.312185	-1.5538	4.85529	cisplatin
NEK2	1/69	0.0439462	0.116391	0.117873	0.312185	-1.12784	3.52426	cisplatin
ARHGDIG	1/71	0.045193	0.118615	0.121058	0.317483	-2.98026	9.22931	olanzapine
RUNX3	1/71	0.045193	0.118615	0.121058	0.317483	-1.66492	5.15593	lenalidomide
SYK	1/71	0.045193	0.118615	0.121058	0.317483	-1.27423	3.94606	lenalidomide
FAM72D	1/72	0.0458158	0.118676	0.122646	0.317483	-2.63994	8.13926	cisplatin
DBNL	1/72	0.0458158	0.118676	0.122646	0.317483	-2.34908	7.24251	lenalidomide
CENPU	1/73	0.0464383	0.118676	0.124232	0.317483	-1.99701	6.13007	cisplatin
SUPT16H	1/73	0.0464383	0.118676	0.124232	0.317483	-1.95741	6.00852	cisplatin
RNASEH2A	1/72	0.0458158	0.118676	0.122646	0.317483	-1.46524	4.51751	cisplatin
TK1	1/73	0.0464383	0.118676	0.124232	0.317483	-1.41204	4.33444	cisplatin
POLA1	1/73	0.0464383	0.118676	0.124232	0.317483	-1.36477	4.18934	cisplatin
SKA3	1/73	0.0464383	0.118676	0.124232	0.317483	-1.35142	4.14836	cisplatin
PBK	1/73	0.0464383	0.118676	0.124232	0.317483	-1.14859	3.52576	cisplatin
AGAP1	1/74	0.0470603	0.11922	0.125816	0.318734	-2.83908	8.67715	lurasidone
CENPN	1/74	0.0470603	0.11922	0.125816	0.318734	-1.89998	5.80694	cisplatin
NALCN	1/74	0.0470603	0.11922	0.125816	0.318734	-1.10984	3.39202	olanzapine
CCT4	1/75	0.0476821	0.120098	0.127397	0.320879	-4.45826	13.5674	cisplatin
IQGAP3	1/75	0.0476821	0.120098	0.127397	0.320879	-1.20283	3.66047	cisplatin
ASPM	1/76	0.0483034	0.12062	0.128976	0.322071	-2.41428	7.31589	cisplatin
UNC80	1/76	0.0483034	0.12062	0.128976	0.322071	-1.42949	4.33172	aripiprazole
MSH6	1/76	0.0483034	0.12062	0.128976	0.322071	-1.41868	4.29897	cisplatin
FNBP1	1/77	0.0489244	0.121477	0.130552	0.324155	-3.68599	11.1224	lenalidomide
DIAPH3	1/77	0.0489244	0.121477	0.130552	0.324155	-2.3619	7.12697	cisplatin
NFATC1	1/78	0.0495449	0.122669	0.132126	0.327134	-1.22664	3.68591	lenalidomide
FAM163B	1/79	0.0501652	0.123505	0.133698	0.32916	-3.76681	11.2719	clozapine
RFC3	1/79	0.0501652	0.123505	0.133698	0.32916	-1.54263	4.61623	cisplatin
CKS1B	1/80	0.050785	0.123983	0.135267	0.330232	-2.24133	6.67952	cisplatin
COBL	1/80	0.050785	0.123983	0.135267	0.330232	-2.14529	6.39329	aripiprazole
LMTK3	1/80	0.050785	0.123983	0.135267	0.330232	-1.41165	4.20694	clozapine
CCT7	1/81	0.0514045	0.124799	0.136833	0.3322	-3.19337	9.47801	cisplatin
MBD2	1/81	0.0514045	0.124799	0.136833	0.3322	-1.26461	3.75341	lenalidomide
DEPDC1B	1/82	0.0520236	0.124914	0.138397	0.332305	-2.58778	7.64964	cisplatin
RCC1	1/82	0.0520236	0.124914	0.138397	0.332305	-1.73167	5.11893	cisplatin
POLG	1/82	0.0520236	0.124914	0.138397	0.332305	-1.57362	4.65172	lenalidomide
TUBA1C	1/82	0.0520236	0.124914	0.138397	0.332305	-1.3017	3.8479	cisplatin
CLSPN	1/83	0.0526423	0.125366	0.139959	0.333308	-2.10178	6.18814	cisplatin
ZNF367	1/83	0.0526423	0.125366	0.139959	0.333308	-2.05806	6.05942	cisplatin
REEP2	1/83	0.0526423	0.125366	0.139959	0.333308	-1.62009	4.76992	lurasidone
CABP1	1/84	0.0532606	0.125909	0.141518	0.334352	-3.02536	8.87204	clozapine
BRCA1	1/85	0.0538786	0.125909	0.143075	0.334352	-2.87665	8.40276	cisplatin
ACSL6	1/85	0.0538786	0.125909	0.143075	0.334352	-2.7537	8.04362	olanzapine
DEK	1/85	0.0538786	0.125909	0.143075	0.334352	-2.57686	7.52707	cisplatin
KIF20B	1/85	0.0538786	0.125909	0.143075	0.334352	-1.31261	3.83417	cisplatin
NUF2	1/84	0.0532606	0.125909	0.141518	0.334352	-1.27227	3.73101	cisplatin
NEIL3	1/85	0.0538786	0.125909	0.143075	0.334352	-1.18846	3.47151	cisplatin
FBXO5	1/87	0.0551134	0.127095	0.146181	0.337104	-1.93783	5.61654	cisplatin
C4BPB	1/87	0.0551134	0.127095	0.146181	0.337104	-1.68489	4.88342	asenapine
CPEB3	1/87	0.0551134	0.127095	0.146181	0.337104	-1.33872	3.88011	aripiprazole
PFAS	1/87	0.0551134	0.127095	0.146181	0.337104	-0.879299	2.54853	cisplatin
NDC1	1/87	0.0551134	0.127095	0.146181	0.337104	-0.852014	2.46944	cisplatin
GART	1/89	0.0563468	0.129313	0.149278	0.342388	-2.61094	7.50967	cisplatin
BRPF1	1/90	0.0569629	0.129313	0.150823	0.342388	-1.52789	4.37794	lenalidomide
CCNB2	1/90	0.0569629	0.129313	0.150823	0.342388	-1.32104	3.78525	cisplatin
ZNF646	1/90	0.0569629	0.129313	0.150823	0.342388	-1.29885	3.72167	lenalidomide
SHCBP1	1/90	0.0569629	0.129313	0.150823	0.342388	-1.02488	2.93663	cisplatin
KIF15	1/90	0.0569629	0.129313	0.150823	0.342388	-0.921387	2.6401	cisplatin
DUSP8	1/91	0.0575786	0.1297	0.152365	0.343146	-1.71349	4.89133	aripiprazole
CCT3	1/91	0.0575786	0.1297	0.152365	0.343146	-1.46855	4.19213	cisplatin
RAD51AP1	1/91	0.0575786	0.1297	0.152365	0.343146	-1.03144	2.94436	cisplatin
FMNL3	1/92	0.058194	0.129749	0.153905	0.343146	-2.13074	6.05977	lenalidomide
AURKA	1/92	0.058194	0.129749	0.153905	0.343146	-1.67157	4.75391	cisplatin
UBE2T	1/92	0.058194	0.129749	0.153905	0.343146	-1.04598	2.97474	cisplatin
LRRC4B	1/92	0.058194	0.129749	0.153905	0.343146	-0.998856	2.84072	clozapine
NDOR1	1/93	0.058809	0.130786	0.155443	0.345692	-0.860308	2.43765	lenalidomide
POLQ	1/94	0.0594237	0.131484	0.156978	0.347087	-1.03877	2.9325	cisplatin
NUP210	1/94	0.0594237	0.131484	0.156978	0.347087	-0.988607	2.7909	lenalidomide
E2F8	1/95	0.0600379	0.131512	0.158511	0.347087	-2.41067	6.78068	cisplatin
KDM2A	1/95	0.0600379	0.131512	0.158511	0.347087	-1.92886	5.42546	lenalidomide
RAN	1/95	0.0600379	0.131512	0.158511	0.347087	-1.30996	3.68462	cisplatin
PLK4	1/95	0.0600379	0.131512	0.158511	0.347087	-1.21309	3.41215	cisplatin
HNRNPF	1/96	0.0606518	0.131538	0.160041	0.347087	-3.58387	10.0442	cisplatin
E2F1	1/96	0.0606518	0.131538	0.160041	0.347087	-2.46184	6.89958	cisplatin
CCT5	1/96	0.0606518	0.131538	0.160041	0.347087	-2.20478	6.17913	cisplatin
STK4	1/96	0.0606518	0.131538	0.160041	0.347087	-1.77202	4.96627	lenalidomide
PPAN	1/97	0.0612653	0.132212	0.161569	0.34867	-1.32093	3.68874	lenalidomide
NRROS	1/97	0.0612653	0.132212	0.161569	0.34867	-1.20151	3.35526	lenalidomide
PTK2B	1/98	0.0618785	0.132553	0.163095	0.349051	-1.35019	3.75701	lenalidomide
KIF23	1/98	0.0618785	0.132553	0.163095	0.349051	-1.26376	3.51651	cisplatin
IER5	1/98	0.0618785	0.132553	0.163095	0.349051	-1.19943	3.33752	lenalidomide
KIF18B	1/99	0.0624913	0.132566	0.164618	0.349051	-2.97437	8.24712	cisplatin
DHX34	1/99	0.0624913	0.132566	0.164618	0.349051	-2.12016	5.87862	lenalidomide
TTF2	1/99	0.0624913	0.132566	0.164618	0.349051	-1.31477	3.64549	cisplatin
NUSAP1	1/99	0.0624913	0.132566	0.164618	0.349051	-1.22217	3.38875	cisplatin
AXIN1	1/100	0.0631037	0.132578	0.166139	0.349051	-2.49183	6.88488	lenalidomide
CSE1L	1/100	0.0631037	0.132578	0.166139	0.349051	-2.28479	6.31281	cisplatin
POC1A	1/100	0.0631037	0.132578	0.166139	0.349051	-1.30613	3.60882	cisplatin
PI4K2B	1/100	0.0631037	0.132578	0.166139	0.349051	-1.24561	3.4416	lenalidomide
DSCC1	1/101	0.0637157	0.133543	0.167657	0.351397	-2.3496	6.4692	cisplatin
ATAD2	1/102	0.0643274	0.134503	0.169173	0.353726	-2.38091	6.53266	cisplatin
FCGR2B	1/104	0.0655496	0.135438	0.172198	0.355795	-3.02124	8.23271	lenalidomide
BAZ2A	1/104	0.0655496	0.135438	0.172198	0.355795	-2.98908	8.14509	lenalidomide
BIRC5	1/104	0.0655496	0.135438	0.172198	0.355795	-2.61717	7.13165	cisplatin
SLC17A7	1/104	0.0655496	0.135438	0.172198	0.355795	-2.33966	6.37546	clozapine
CHRNA4	1/103	0.0649387	0.135438	0.170687	0.355795	-2.3301	6.37122	aripiprazole
GINS1	1/105	0.0661602	0.136377	0.173707	0.358067	-1.94581	5.2842	cisplatin
CDC25A	1/106	0.0667704	0.137311	0.175214	0.360323	-1.61591	4.37345	cisplatin
STIL	1/107	0.0673802	0.13824	0.176718	0.362563	-1.15034	3.10294	cisplatin
SMC2	1/108	0.0679897	0.138839	0.17822	0.363936	-1.16381	3.12879	cisplatin
MAD2L1	1/108	0.0679897	0.138839	0.17822	0.363936	-1.04677	2.81413	cisplatin
TROAP	1/109	0.0685988	0.139756	0.17972	0.366143	-1.02563	2.74816	cisplatin
ERCC6L	1/111	0.0698159	0.139952	0.182712	0.366262	-1.8276	4.86488	cisplatin
DIRAS1	1/110	0.0692075	0.139952	0.181217	0.366262	-1.70459	4.55236	clozapine
CDCA4	1/110	0.0692075	0.139952	0.181217	0.366262	-1.69861	4.5364	cisplatin
CTPS1	1/111	0.0698159	0.139952	0.182712	0.366262	-1.6893	4.49675	cisplatin
DEPDC1	1/110	0.0692075	0.139952	0.181217	0.366262	-1.43553	3.8338	cisplatin
HMGB2	1/111	0.0698159	0.139952	0.182712	0.366262	-1.32966	3.53941	cisplatin
TOP2A	1/111	0.0698159	0.139952	0.182712	0.366262	-1.23492	3.28723	cisplatin
AURKB	1/112	0.0704239	0.140139	0.184205	0.36636	-1.69728	4.50327	cisplatin
FAM72B	1/112	0.0704239	0.140139	0.184205	0.36636	-1.62192	4.30331	cisplatin
ADCY7	1/113	0.0710315	0.140139	0.185695	0.36636	-1.58665	4.19612	lenalidomide
CIP2A	1/113	0.0710315	0.140139	0.185695	0.36636	-1.47199	3.89288	cisplatin
GRK6	1/113	0.0710315	0.140139	0.185695	0.36636	-1.31212	3.47007	lenalidomide
CMTR1	1/112	0.0704239	0.140139	0.184205	0.36636	-1.21712	3.2293	lenalidomide
TYMS	1/113	0.0710315	0.140139	0.185695	0.36636	-0.995277	2.63214	cisplatin
HSPD1	1/114	0.0716388	0.140702	0.187183	0.367635	-1.9273	5.0806	cisplatin
AZGP1P1	1/114	0.0716388	0.140702	0.187183	0.367635	-1.62741	4.29003	asenapine
XPO6	1/115	0.0722457	0.141259	0.188668	0.368895	-1.26619	3.32713	lenalidomide
ORC1	1/115	0.0722457	0.141259	0.188668	0.368895	-1.01362	2.66348	cisplatin
DHFR	1/116	0.0728522	0.14181	0.190152	0.370139	-1.79563	4.70332	cisplatin
MYBL2	1/116	0.0728522	0.14181	0.190152	0.370139	-0.966535	2.53167	cisplatin
GTSE1	1/117	0.0734583	0.142672	0.191633	0.372193	-2.07419	5.41579	cisplatin
RRM1	1/119	0.0746696	0.143431	0.194587	0.373779	-1.69611	4.40086	cisplatin
CDC20	1/119	0.0746696	0.143431	0.194587	0.373779	-1.49666	3.88336	cisplatin
TRIP13	1/119	0.0746696	0.143431	0.194587	0.373779	-1.24625	3.23362	cisplatin
MASTL	1/119	0.0746696	0.143431	0.194587	0.373779	-1.02051	2.6479	cisplatin
POLE	1/118	0.0740641	0.143431	0.193111	0.373779	-1.00698	2.62099	cisplatin
FOXM1	1/121	0.0758793	0.1448	0.197533	0.376952	-2.37439	6.12262	cisplatin
ASF1B	1/121	0.0758793	0.1448	0.197533	0.376952	-1.82879	4.71575	cisplatin
UBN1	1/121	0.0758793	0.1448	0.197533	0.376952	-0.975784	2.51617	lenalidomide
ADAR	1/122	0.0764837	0.145319	0.199002	0.378104	-1.60954	4.1376	lenalidomide
MX1	1/122	0.0764837	0.145319	0.199002	0.378104	-0.888803	2.28483	lenalidomide
SMC1A	1/123	0.0770876	0.145517	0.200469	0.378424	-1.50203	3.84942	cisplatin
MTHFD1	1/123	0.0770876	0.145517	0.200469	0.378424	-1.16569	2.98744	cisplatin
MCM10	1/123	0.0770876	0.145517	0.200469	0.378424	-1.04142	2.66897	cisplatin
SNCB	1/124	0.0776912	0.146026	0.201934	0.379549	-2.1099	5.39082	clozapine
MCMBP	1/124	0.0776912	0.146026	0.201934	0.379549	-1.33352	3.40716	cisplatin
ACTR2	1/125	0.0782945	0.14653	0.203397	0.380661	-1.28694	3.27821	lenalidomide
UNC13D	1/125	0.0782945	0.14653	0.203397	0.380661	-0.844369	2.15084	lenalidomide
MELK	1/127	0.0794999	0.148468	0.206314	0.385297	-0.732829	1.85552	cisplatin
TGFB1	1/128	0.080102	0.149273	0.20777	0.387188	-0.864472	2.18232	lenalidomide
DIAPH1	1/130	0.0813052	0.149917	0.210674	0.388458	-1.17998	2.96122	lenalidomide
SNRPB	1/130	0.0813052	0.149917	0.210674	0.388458	-0.994875	2.49668	cisplatin
KIF14	1/129	0.0807038	0.149917	0.209223	0.388458	-0.921381	2.31909	cisplatin
SAE1	1/130	0.0813052	0.149917	0.210674	0.388458	-0.871641	2.18742	cisplatin
TCOF1	1/130	0.0813052	0.149917	0.210674	0.388458	-0.785957	1.97239	cisplatin
EXO1	1/131	0.0819063	0.150391	0.212123	0.389486	-1.29009	3.22804	cisplatin
INPP5D	1/131	0.0819063	0.150391	0.212123	0.389486	-0.896949	2.24433	lenalidomide
RRM2	1/132	0.082507	0.15086	0.213569	0.390501	-0.958293	2.39082	cisplatin
PKMYT1	1/132	0.082507	0.15086	0.213569	0.390501	-0.746825	1.86323	cisplatin
NLRC5	1/134	0.0837073	0.152735	0.216455	0.394952	-0.798493	1.9806	lenalidomide
CEP55	1/135	0.0843069	0.15319	0.217895	0.395925	-1.19657	2.95947	cisplatin
KIF22	1/135	0.0843069	0.15319	0.217895	0.395925	-0.963211	2.3823	cisplatin
CD80	1/136	0.0849061	0.153322	0.219332	0.396067	-1.04186	2.56945	lenalidomide
TCF19	1/136	0.0849061	0.153322	0.219332	0.396067	-0.912321	2.24998	cisplatin
PAICS	1/136	0.0849061	0.153322	0.219332	0.396067	-0.795471	1.9618	cisplatin
ARHGAP11A	1/137	0.085505	0.153453	0.220767	0.396202	-1.29944	3.19556	cisplatin
CDC6	1/137	0.085505	0.153453	0.220767	0.396202	-1.23477	3.03652	cisplatin
PA2G4	1/137	0.085505	0.153453	0.220767	0.396202	-0.800046	1.96746	cisplatin
KIF20A	1/138	0.0861035	0.15421	0.2222	0.397957	-0.843098	2.06745	cisplatin
DCAF15	1/139	0.0867017	0.154648	0.223631	0.398884	-1.26845	3.10171	lenalidomide
SHBG	1/139	0.0867017	0.154648	0.223631	0.398884	-0.827041	2.02235	asenapine
HMMR	1/140	0.0872995	0.155081	0.225059	0.3998	-0.948296	2.31233	cisplatin
PTPN1	1/140	0.0872995	0.155081	0.225059	0.3998	-0.84125	2.05131	lenalidomide
SASH3	1/141	0.0878969	0.15551	0.226485	0.400704	-0.892122	2.16927	lenalidomide
PCNA	1/141	0.0878969	0.15551	0.226485	0.400704	-0.757752	1.84254	cisplatin
PPP6R1	1/142	0.088494	0.15625	0.227909	0.402408	-0.798014	1.93504	lenalidomide
SRSF1	1/143	0.0890907	0.156356	0.22933	0.402479	-1.44465	3.49331	cisplatin
MCM6	1/143	0.0890907	0.156356	0.22933	0.402479	-0.937008	2.26578	cisplatin
RAC2	1/143	0.0890907	0.156356	0.22933	0.402479	-0.932705	2.25537	lenalidomide
ARID5A	1/145	0.0902831	0.157815	0.232167	0.405827	-0.926648	2.22841	lenalidomide
KLF13	1/145	0.0902831	0.157815	0.232167	0.405827	-0.840839	2.02205	lenalidomide
H2AX	1/146	0.0908787	0.157909	0.233581	0.405865	-1.38305	3.31687	cisplatin
MKI67	1/146	0.0908787	0.157909	0.233581	0.405865	-0.764418	1.83325	cisplatin
TOPBP1	1/146	0.0908787	0.157909	0.233581	0.405865	-0.678636	1.62752	cisplatin
CDCA8	1/147	0.091474	0.158628	0.234994	0.407509	-1.17275	2.80487	cisplatin
GRK2	1/148	0.0920689	0.159028	0.236404	0.408335	-1.31466	3.13575	lenalidomide
HJURP	1/148	0.0920689	0.159028	0.236404	0.408335	-1.23489	2.94549	cisplatin
DTL	1/149	0.0926635	0.159425	0.237812	0.40915	-1.01072	2.40427	cisplatin
NCAPG	1/149	0.0926635	0.159425	0.237812	0.40915	-0.723943	1.7221	cisplatin
ZWINT	1/150	0.0932577	0.160132	0.239218	0.41076	-0.814865	1.93318	cisplatin
SEPTIN9	1/151	0.0938515	0.160836	0.240622	0.41236	-1.11308	2.63358	lenalidomide
CDCA2	1/152	0.094445	0.161221	0.242023	0.413141	-1.0895	2.57093	cisplatin
TMPO	1/152	0.094445	0.161221	0.242023	0.413141	-0.830798	1.96046	cisplatin
ACTR3	1/153	0.0950381	0.161602	0.243423	0.413913	-1.36084	3.20271	lenalidomide
DOCK8	1/153	0.0950381	0.161602	0.243423	0.413913	-1.10251	2.59474	lenalidomide
TRAF3	1/154	0.0956309	0.161979	0.24482	0.414627	-0.868187	2.03786	lenalidomide
PRC1	1/154	0.0956309	0.161979	0.24482	0.414627	-0.70831	1.66259	cisplatin
GNA13	1/155	0.0962233	0.162041	0.246214	0.414627	-1.37942	3.22935	lenalidomide
CENPO	1/155	0.0962233	0.162041	0.246214	0.414627	-1.12885	2.64272	cisplatin
TEF	1/155	0.0962233	0.162041	0.246214	0.414627	-0.906205	2.1215	olanzapine
PLK1	1/157	0.097407	0.163719	0.248997	0.418343	-0.732569	1.70605	cisplatin
BUB1	1/158	0.0979983	0.163768	0.250385	0.418343	-1.19112	2.76674	cisplatin
MOB3A	1/158	0.0979983	0.163768	0.250385	0.418343	-0.701052	1.62841	lenalidomide
MCM4	1/158	0.0979983	0.163768	0.250385	0.418343	-0.669295	1.55464	cisplatin
CRTC2	1/159	0.0985893	0.163816	0.251771	0.418343	-1.18585	2.74738	lenalidomide
STAT5A	1/159	0.0985893	0.163816	0.251771	0.418343	-0.999057	2.31461	lenalidomide
TIMELESS	1/159	0.0985893	0.163816	0.251771	0.418343	-0.727078	1.68449	cisplatin
EML3	1/160	0.0991799	0.164217	0.253155	0.418859	-1.65242	3.81845	lenalidomide
KIF4A	1/161	0.0997701	0.164217	0.254537	0.418859	-1.55088	3.57461	cisplatin
BUB1B	1/161	0.0997701	0.164217	0.254537	0.418859	-1.37604	3.17161	cisplatin
CYP1A2	1/161	0.0997701	0.164217	0.254537	0.418859	-1.24112	2.86063	asenapine
RAD54L	1/161	0.0997701	0.164217	0.254537	0.418859	-0.725251	1.67162	cisplatin
FEN1	1/162	0.10036	0.16426	0.255916	0.418859	-0.879021	2.02086	cisplatin
SMC4	1/162	0.10036	0.16426	0.255916	0.418859	-0.741661	1.70507	cisplatin
CD48	1/162	0.10036	0.16426	0.255916	0.418859	-0.716315	1.6468	lenalidomide
FANCI	1/163	0.10095	0.164916	0.257293	0.420216	-0.735705	1.68707	cisplatin
CCNF	1/164	0.101539	0.164953	0.258668	0.420216	-0.946646	2.16528	cisplatin
CTDP1	1/164	0.101539	0.164953	0.258668	0.420216	-0.756792	1.73102	lenalidomide
TICRR	1/164	0.101539	0.164953	0.258668	0.420216	-0.563501	1.2889	cisplatin
KIF2C	1/166	0.102716	0.166248	0.261412	0.4231	-1.10217	2.50831	cisplatin
GATAD2A	1/166	0.102716	0.166248	0.261412	0.4231	-1.03931	2.36525	lenalidomide
CCNA2	1/167	0.103304	0.166891	0.26278	0.424529	-0.809592	1.83784	cisplatin
NUP188	1/169	0.104479	0.168478	0.265511	0.428148	-0.731576	1.65246	cisplatin
RFWD3	1/170	0.105066	0.169112	0.266873	0.429369	-0.553404	1.24691	cisplatin
HASPIN	1/171	0.105653	0.169122	0.268233	0.429369	-1.31925	2.96513	cisplatin
TLR6	1/171	0.105653	0.169122	0.268233	0.429369	-0.762219	1.71316	lenalidomide
RASSF5	1/171	0.105653	0.169122	0.268233	0.429369	-0.547961	1.2316	lenalidomide
CHST11	1/172	0.106239	0.16975	0.26959	0.430753	-0.850531	1.90694	lenalidomide
KIF11	1/173	0.106825	0.170375	0.270946	0.432129	-1.11861	2.50185	cisplatin
NCAPG2	1/174	0.107411	0.170686	0.272299	0.432708	-0.570299	1.27239	cisplatin
MCM7	1/174	0.107411	0.170686	0.272299	0.432708	-0.557424	1.24366	cisplatin
NCAPH	1/176	0.108581	0.172232	0.274999	0.436206	-0.686728	1.52471	cisplatin
SPAG5	1/177	0.109166	0.172533	0.276346	0.436757	-0.91726	2.03163	cisplatin
PIK3CD	1/177	0.109166	0.172533	0.276346	0.436757	-0.598283	1.32513	lenalidomide
KPNB1	1/178	0.10975	0.173144	0.277691	0.43809	-1.41922	3.13584	cisplatin
GAS7	1/179	0.110334	0.173439	0.279033	0.438624	-0.667442	1.4712	clozapine
MCM3	1/179	0.110334	0.173439	0.279033	0.438624	-0.596639	1.31514	cisplatin
ESPL1	1/180	0.110917	0.174043	0.280374	0.43994	-1.54526	3.39797	cisplatin
MAP3K3	1/181	0.111501	0.174644	0.281712	0.441248	-0.470741	1.03268	lenalidomide
CDCA5	1/183	0.112666	0.176154	0.284382	0.444634	-0.618626	1.35066	cisplatin
SZRD1	1/184	0.113248	0.176433	0.285714	0.445123	-0.632333	1.37733	lenalidomide
CSK	1/184	0.113248	0.176433	0.285714	0.445123	-0.541918	1.18039	lenalidomide
CHAF1A	1/185	0.11383	0.176709	0.287044	0.445607	-0.656233	1.42603	cisplatin
RELT	1/185	0.11383	0.176709	0.287044	0.445607	-0.500744	1.08814	lenalidomide
TPX2	1/188	0.115573	0.179097	0.291021	0.450979	-0.482651	1.04149	cisplatin
NCKAP1L	1/189	0.116153	0.179677	0.292342	0.452225	-0.47169	1.01548	lenalidomide
NCAPD2	1/191	0.117313	0.181151	0.294978	0.455497	-0.509104	1.09096	cisplatin
RCC2	1/194	0.119049	0.183185	0.298917	0.459953	-0.51338	1.09258	cisplatin
MCM5	1/194	0.119049	0.183185	0.298917	0.459953	-0.475088	1.01109	cisplatin
DOCK2	1/195	0.119628	0.183751	0.300226	0.461155	-0.774761	1.6451	lenalidomide
APBB1IP	1/196	0.120206	0.183992	0.301532	0.46154	-0.816768	1.73037	lenalidomide
OAS2	1/196	0.120206	0.183992	0.301532	0.46154	-0.461718	0.978173	lenalidomide
SH3BP1	1/197	0.120783	0.184553	0.302837	0.462726	-0.592645	1.25271	lenalidomide
RACGAP1	1/198	0.12136	0.185111	0.304139	0.463905	-0.480031	1.01238	cisplatin
MST1P2	1/199	0.121937	0.185667	0.305439	0.465077	-0.4893	1.02961	asenapine
SIPA1	1/200	0.122514	0.186221	0.306738	0.466241	-0.450122	0.945046	lenalidomide
SP1	1/201	0.12309	0.186448	0.308034	0.466589	-0.469675	0.983895	lenalidomide
TOM1L2	1/201	0.12309	0.186448	0.308034	0.466589	-0.391769	0.820694	aripiprazole
DOK3	1/203	0.124241	0.187542	0.31062	0.468881	-0.537406	1.12078	lenalidomide
POLD1	1/203	0.124241	0.187542	0.31062	0.468881	-0.313942	0.654737	cisplatin
ISY1-RAB43	1/210	0.128259	0.192941	0.319606	0.480785	-0.783332	1.60873	lenalidomide
ARHGAP30	1/210	0.128259	0.192941	0.319606	0.480785	-0.58484	1.20109	lenalidomide
SLC13A5	1/212	0.129404	0.194328	0.322155	0.483448	-0.487039	0.995904	asenapine
INCENP	1/214	0.130548	0.194376	0.324696	0.483448	-0.708227	1.44196	cisplatin
CYTH1	1/213	0.129976	0.194376	0.323427	0.483448	-0.581498	1.18649	lenalidomide
TYK2	1/214	0.130548	0.194376	0.324696	0.483448	-0.477319	0.971829	lenalidomide
PINK1	1/213	0.129976	0.194376	0.323427	0.483448	-0.359682	0.733898	aripiprazole
PTPN6	1/214	0.130548	0.194376	0.324696	0.483448	-0.340437	0.693136	lenalidomide
MCM2	1/217	0.13226	0.196591	0.328492	0.488268	-0.366212	0.74084	cisplatin
SMCR8	1/219	0.1334	0.197949	0.331012	0.491179	-0.367203	0.739694	lenalidomide
KIFC1	1/220	0.13397	0.198457	0.332269	0.492209	-0.284332	0.571547	cisplatin
LMNB1	1/223	0.135676	0.200645	0.336029	0.496936	-0.468631	0.936082	cisplatin
TTC36	1/230	0.139646	0.206167	0.34473	0.508943	-0.322951	0.635775	asenapine
MCL1	1/235	0.142472	0.209983	0.350885	0.517156	-0.319055	0.621716	lenalidomide
NADK	1/246	0.148657	0.218363	0.364252	0.535053	-0.276912	0.527826	lenalidomide
WIPF1	1/246	0.148657	0.218363	0.364252	0.535053	-0.244762	0.466544	lenalidomide
FBRS	1/249	0.150337	0.22046	0.367857	0.539441	-0.293155	0.555493	lenalidomide
KHNYN	1/252	0.152013	0.222173	0.371444	0.542879	-0.497545	0.937269	lenalidomide
LCP1	1/252	0.152013	0.222173	0.371444	0.542879	-0.445605	0.839425	lenalidomide
DNM2	1/255	0.153687	0.224245	0.375013	0.547085	-0.241634	0.452541	lenalidomide
FMNL1	1/256	0.154244	0.224309	0.376199	0.547085	-0.288681	0.539608	lenalidomide
RELA	1/256	0.154244	0.224309	0.376199	0.547085	-0.233554	0.436563	lenalidomide
MYO1G	1/259	0.155914	0.22636	0.379745	0.551325	-0.202432	0.376211	lenalidomide
IQGAP1	1/262	0.15758	0.2284	0.383274	0.555525	-0.293596	0.542513	lenalidomide
MSN	1/263	0.158135	0.228825	0.384447	0.556302	-0.206739	0.381289	lenalidomide
CYBA	1/266	0.159798	0.230848	0.387953	0.560447	-0.240858	0.441696	lenalidomide
GDF2	1/268	0.160904	0.232063	0.39028	0.56288	-0.125678	0.229606	asenapine
ARHGEF2	1/274	0.164216	0.23645	0.397218	0.571942	-0.134048	0.242166	lenalidomide
FABP1	1/277	0.165868	0.238435	0.400662	0.575702	0.292843	-0.526112	asenapine
VAV1	1/278	0.166418	0.238441	0.401806	0.575702	-0.0736874	0.13214	lenalidomide
HCLS1	1/278	0.166418	0.238441	0.401806	0.575702	0.119803	-0.214837	lenalidomide
PLEKHO1	1/279	0.166967	0.238837	0.402948	0.576394	-0.163735	0.293079	lenalidomide
CD53	1/290	0.172989	0.247047	0.41539	0.59322	-0.125653	0.220462	lenalidomide
FERMT3	1/291	0.173535	0.247421	0.41651	0.593849	0.216187	-0.378625	lenalidomide
TOLLIP	1/297	0.1768	0.251667	0.423191	0.602392	-0.0846971	0.146758	aripiprazole
RPS6KA1	1/302	0.179513	0.255113	0.428708	0.609254	-0.123006	0.211263	lenalidomide
TAP2	1/303	0.180054	0.255467	0.429806	0.609822	-0.116984	0.200569	lenalidomide
STXBP2	1/305	0.181136	0.256585	0.431997	0.611937	0.0203346	-0.0347419	lenalidomide
EHBP1L1	1/312	0.184913	0.261089	0.439607	0.620706	-0.0572896	0.0966975	lenalidomide
STK10	1/312	0.184913	0.261089	0.439607	0.620706	-0.0523245	0.0883169	lenalidomide
LIPC	1/319	0.188673	0.265969	0.44713	0.63031	0.135752	-0.226398	asenapine
RIN3	1/323	0.190815	0.268555	0.45139	0.63529	-0.13885	0.229997	lenalidomide
WDR1	1/326	0.192418	0.270375	0.454567	0.638732	0.0236349	-0.0389523	lenalidomide
IRF5	1/339	0.19933	0.279638	0.46815	0.656762	0.0769407	-0.12409	lenalidomide
CD86	1/351	0.205661	0.287597	0.480429	0.671832	-0.0309369	0.0489274	lenalidomide
WDR81	1/351	0.205661	0.287597	0.480429	0.671832	0.149749	-0.236831	lenalidomide
PML	1/355	0.207762	0.29007	0.484468	0.676398	-0.047115	0.0740347	lenalidomide
GMIP	1/361	0.210902	0.293985	0.490476	0.683694	0.189651	-0.295164	lenalidomide
HLA-A	1/362	0.211425	0.294244	0.491471	0.68399	0.0640013	-0.0994508	lenalidomide
ADPRH	1/367	0.214032	0.297399	0.496424	0.689784	0.07789	-0.120078	lenalidomide
TMEM82	1/376	0.218704	0.303409	0.505233	0.700911	0.0966152	-0.146859	asenapine
GPR132	1/379	0.220256	0.305077	0.508141	0.703827	0.0931814	-0.14098	lenalidomide
AP5B1	1/381	0.221289	0.305539	0.510071	0.704268	0.20684	-0.311974	lenalidomide
LILRB1	1/381	0.221289	0.305539	0.510071	0.704268	0.23297	-0.351386	lenalidomide
IRF7	1/382	0.221805	0.305769	0.511033	0.704484	0.273736	-0.412234	lenalidomide
GNAI2	1/386	0.223866	0.308124	0.514867	0.708652	1.05957	-1.58587	lenalidomide
TAP1	1/387	0.22438	0.308346	0.515821	0.708849	0.153951	-0.230066	lenalidomide
RAB35	1/389	0.225408	0.308788	0.517726	0.709235	0.396538	-0.590779	lenalidomide
IGF2R	1/389	0.225408	0.308788	0.517726	0.709235	0.712147	-1.06099	lenalidomide
PARP12	1/393	0.22746	0.311111	0.521514	0.713308	0.0933557	-0.138239	lenalidomide
VASP	1/395	0.228484	0.311537	0.523399	0.713652	0.247225	-0.364976	lenalidomide
LECT2	1/395	0.228484	0.311537	0.523399	0.713652	0.471506	-0.696079	asenapine
TTPA	1/396	0.228996	0.311748	0.524339	0.71382	0.0968279	-0.142729	asenapine
MYD88	1/404	0.233077	0.316811	0.531803	0.722855	0.0469774	-0.0684173	lenalidomide
IL4R	1/409	0.235618	0.319271	0.536416	0.726864	0.100847	-0.145778	lenalidomide
TRAF1	1/409	0.235618	0.319271	0.536416	0.726864	0.160088	-0.231415	lenalidomide
GBP2	1/416	0.239162	0.323572	0.542809	0.734389	0.632236	-0.904486	lenalidomide
STK40	1/423	0.242691	0.327839	0.549127	0.741788	0.305084	-0.431989	lenalidomide
THEMIS2	1/424	0.243194	0.328011	0.550023	0.741852	0.151563	-0.214294	lenalidomide
TMPRSS6	1/425	0.243696	0.328183	0.550918	0.741914	0.0854815	-0.120686	asenapine
CYP3A5	1/429	0.245703	0.330377	0.554482	0.745565	0.188786	-0.264985	asenapine
TNFRSF14	1/431	0.246705	0.331214	0.556255	0.7468	0.204007	-0.285521	lenalidomide
OGFR	1/442	0.252193	0.338062	0.565899	0.758582	0.277999	-0.38296	lenalidomide
PTPRJ	1/445	0.253683	0.339539	0.568497	0.760898	0.0761239	-0.104417	lenalidomide
TLN1	1/447	0.254675	0.340346	0.570222	0.761967	1.02658	-1.40412	lenalidomide
PPP1R18	1/450	0.256161	0.340907	0.572799	0.761967	0.163659	-0.222896	lenalidomide
RAPGEF1	1/449	0.255666	0.340907	0.571941	0.761967	0.179427	-0.244718	lenalidomide
RDH16	1/451	0.256656	0.340907	0.573655	0.761967	0.194731	-0.264839	asenapine
SLC27A5	1/451	0.256656	0.340907	0.573655	0.761967	0.325199	-0.442277	asenapine
CD40	1/462	0.262076	0.347579	0.582973	0.773169	0.415455	-0.556344	lenalidomide
PLEK	1/470	0.265996	0.352243	0.589639	0.780737	0.185079	-0.245095	lenalidomide
NOD2	1/471	0.266485	0.352356	0.590466	0.780737	0.149054	-0.197115	lenalidomide
LAPTM5	1/474	0.267949	0.353757	0.592938	0.782822	0.789159	-1.03929	lenalidomide
N4BP1	1/485	0.273293	0.360269	0.601893	0.793311	0.267197	-0.34661	lenalidomide
ECHDC2	1/486	0.273777	0.360364	0.602699	0.793311	0.473664	-0.613603	asenapine
SLC38A4	1/488	0.274745	0.361093	0.604306	0.794231	0.388804	-0.5023	asenapine
UNC93B1	1/494	0.277639	0.36435	0.609094	0.799321	0.41784	-0.535433	lenalidomide
LCP2	1/508	0.284353	0.3726	0.620073	0.812101	0.613425	-0.771407	lenalidomide
MAPKAPK2	1/509	0.28483	0.372667	0.620847	0.812101	1.71307	-2.15138	lenalidomide
LYN	1/510	0.285307	0.372733	0.62162	0.812101	0.134975	-0.169285	lenalidomide
ELF4	1/527	0.293371	0.382696	0.63455	0.827756	0.454922	-0.557879	lenalidomide
GPT	1/529	0.294314	0.383354	0.636046	0.828471	1.59345	-1.94896	asenapine
NCF2	1/533	0.296197	0.384089	0.639022	0.828643	0.157251	-0.191332	lenalidomide
IL10RA	1/532	0.295727	0.384089	0.63828	0.828643	0.289186	-0.352321	lenalidomide
ELL	1/533	0.296197	0.384089	0.639022	0.828643	0.525369	-0.639232	lenalidomide
ZNFX1	1/541	0.299949	0.388378	0.644912	0.834459	0.367745	-0.442818	lenalidomide
RELB	1/542	0.300417	0.388409	0.645642	0.834459	0.284786	-0.34248	lenalidomide
TRIM25	1/543	0.300884	0.388438	0.646372	0.834459	0.917624	-1.10209	lenalidomide
PIM3	1/549	0.303682	0.391473	0.650719	0.838525	0.306577	-0.36537	lenalidomide
SBNO2	1/550	0.304148	0.391495	0.65144	0.838525	0.611757	-0.728138	lenalidomide
ARAP1	1/556	0.306934	0.394501	0.655734	0.842811	1.0034	-1.18514	lenalidomide
STAT6	1/569	0.312936	0.401624	0.664883	0.853315	0.499434	-0.580221	lenalidomide
DAO	1/575	0.315689	0.404564	0.669035	0.857385	0.419414	-0.483582	asenapine
HCK	1/600	0.327054	0.418514	0.685863	0.871339	0.983015	-1.09865	lenalidomide
F7	1/622	0.336911	0.430497	0.70006	0.871339	1.00878	-1.09749	asenapine
NFKB1	1/629	0.340019	0.433834	0.70446	0.871339	0.431524	-0.465508	lenalidomide
RIPK1	1/634	0.342231	0.43602	0.707569	0.871339	0.328026	-0.351733	lenalidomide
STX11	1/640	0.344876	0.43875	0.711263	0.871339	0.591877	-0.630095	lenalidomide
PIK3R5	1/645	0.347073	0.440903	0.714311	0.871339	0.334034	-0.353482	lenalidomide
UGT2B15	1/651	0.3497	0.443596	0.717931	0.871339	0.505009	-0.530603	asenapine
SLC17A4	1/665	0.355792	0.45067	0.726227	0.871339	0.658871	-0.680883	asenapine
MYO9B	1/676	0.360542	0.456025	0.732597	0.871339	0.265855	-0.271212	lenalidomide
PRKCD	1/679	0.361832	0.456336	0.734312	0.871339	0.378625	-0.384902	lenalidomide
HAMP	1/679	0.361832	0.456336	0.734312	0.871339	0.843458	-0.85744	asenapine
KLKB1	1/687	0.365259	0.459995	0.73884	0.871339	0.366831	-0.369453	asenapine
GCGR	1/717	0.377962	0.475308	0.755235	0.871339	2.24357	-2.1829	asenapine
SERPINA11	1/727	0.382144	0.479876	0.760501	0.871339	0.939501	-0.90376	asenapine
MAN2B1	1/735	0.385471	0.483359	0.764642	0.871339	1.74214	-1.66076	lenalidomide
PON3	1/738	0.386714	0.484224	0.76618	0.871339	1.45229	-1.37978	asenapine
OTC	1/1000	0.486763	0.486763	0.871339	0.871339	0.496691	-0.357606	asenapine
PAH	1/1000	0.486763	0.486763	0.871339	0.871339	0.508885	-0.366385	asenapine
NFKBIE	1/826	0.422167	0.486763	0.807607	0.871339	0.523884	-0.451774	lenalidomide
NFKB2	1/827	0.422559	0.486763	0.808039	0.871339	0.541021	-0.46605	lenalidomide
GJB1	1/1000	0.486763	0.486763	0.871339	0.871339	0.730186	-0.525717	asenapine
HPN	1/1000	0.486763	0.486763	0.871339	0.871339	0.746965	-0.537798	asenapine
FGG	1/843	0.428794	0.486763	0.814837	0.871339	0.677665	-0.573833	asenapine
FGL1	1/911	0.454606	0.486763	0.841481	0.871339	0.870974	-0.68661	asenapine
BHMT2	1/1000	0.486763	0.486763	0.871339	0.871339	0.997314	-0.718044	asenapine
RBP4	1/1000	0.486763	0.486763	0.871339	0.871339	1.02985	-0.741468	asenapine
F11	1/1000	0.486763	0.486763	0.871339	0.871339	1.03553	-0.745556	asenapine
MTARC2	1/1000	0.486763	0.486763	0.871339	0.871339	1.07519	-0.774114	asenapine
CYP8B1	1/1000	0.486763	0.486763	0.871339	0.871339	1.13957	-0.820463	asenapine
ACSM5	1/1000	0.486763	0.486763	0.871339	0.871339	1.15849	-0.83409	asenapine
DIO1	1/1000	0.486763	0.486763	0.871339	0.871339	1.21356	-0.873732	asenapine
AKR1C4	1/1000	0.486763	0.486763	0.871339	0.871339	1.2141	-0.874122	asenapine
AGXT	1/1000	0.486763	0.486763	0.871339	0.871339	1.23708	-0.89067	asenapine
C3P1	1/1000	0.486763	0.486763	0.871339	0.871339	1.27125	-0.91527	asenapine
ANG	1/1000	0.486763	0.486763	0.871339	0.871339	1.31649	-0.947843	asenapine
APOC1	1/1000	0.486763	0.486763	0.871339	0.871339	1.33786	-0.96323	asenapine
ABCG8	1/1000	0.486763	0.486763	0.871339	0.871339	1.35051	-0.972337	asenapine
ALB	1/1000	0.486763	0.486763	0.871339	0.871339	1.37541	-0.990262	asenapine
BAAT	1/1000	0.486763	0.486763	0.871339	0.871339	1.42093	-1.02304	asenapine
EPHX1	1/1000	0.486763	0.486763	0.871339	0.871339	1.44872	-1.04305	asenapine
CPB2	1/1000	0.486763	0.486763	0.871339	0.871339	1.47168	-1.05958	asenapine
HGD	1/1000	0.486763	0.486763	0.871339	0.871339	1.47237	-1.06007	asenapine
FTCD	1/1000	0.486763	0.486763	0.871339	0.871339	1.47251	-1.06017	asenapine
GLYCTK	1/1000	0.486763	0.486763	0.871339	0.871339	1.48538	-1.06944	asenapine
CYP4A11	1/1000	0.486763	0.486763	0.871339	0.871339	1.49262	-1.07466	asenapine
F9	1/1000	0.486763	0.486763	0.871339	0.871339	1.50151	-1.08105	asenapine
F2	1/1000	0.486763	0.486763	0.871339	0.871339	1.5204	-1.09466	asenapine
G6PC	1/1000	0.486763	0.486763	0.871339	0.871339	1.53594	-1.10584	asenapine
HSD17B6	1/1000	0.486763	0.486763	0.871339	0.871339	1.54373	-1.11145	asenapine
ITIH1	1/1000	0.486763	0.486763	0.871339	0.871339	1.54826	-1.11471	asenapine
ADH1A	1/1000	0.486763	0.486763	0.871339	0.871339	1.56107	-1.12393	asenapine
MAT1A	1/1000	0.486763	0.486763	0.871339	0.871339	1.56692	-1.12815	asenapine
ITIH4	1/1000	0.486763	0.486763	0.871339	0.871339	1.57552	-1.13434	asenapine
PLG	1/1000	0.486763	0.486763	0.871339	0.871339	1.58283	-1.1396	asenapine
SEC16B	1/1000	0.486763	0.486763	0.871339	0.871339	1.61089	-1.1598	asenapine
AOX1	1/1000	0.486763	0.486763	0.871339	0.871339	1.61291	-1.16126	asenapine
UGT2B7	1/992	0.483946	0.486763	0.868869	0.871339	1.61147	-1.16958	asenapine
HPX	1/1000	0.486763	0.486763	0.871339	0.871339	1.63389	-1.17636	asenapine
APOH	1/1000	0.486763	0.486763	0.871339	0.871339	1.64222	-1.18236	asenapine
ACSM2A	1/1000	0.486763	0.486763	0.871339	0.871339	1.65378	-1.19069	asenapine
C8B	1/1000	0.486763	0.486763	0.871339	0.871339	1.65722	-1.19316	asenapine
SERPINC1	1/1000	0.486763	0.486763	0.871339	0.871339	1.67573	-1.20649	asenapine
GLYATL1	1/984	0.481114	0.486763	0.866358	0.871339	1.65017	-1.20735	asenapine
TICAM1	1/944	0.46674	0.486763	0.853178	0.871339	1.58738	-1.20955	lenalidomide
ORM2	1/1000	0.486763	0.486763	0.871339	0.871339	1.6827	-1.2115	asenapine
ADH4	1/1000	0.486763	0.486763	0.871339	0.871339	1.70499	-1.22756	asenapine
SLC2A2	1/1000	0.486763	0.486763	0.871339	0.871339	1.70546	-1.22789	asenapine
PROC	1/1000	0.486763	0.486763	0.871339	0.871339	1.70963	-1.2309	asenapine
AFM	1/1000	0.486763	0.486763	0.871339	0.871339	1.71217	-1.23272	asenapine
GYS2	1/1000	0.486763	0.486763	0.871339	0.871339	1.72296	-1.24049	asenapine
HP	1/1000	0.486763	0.486763	0.871339	0.871339	1.72862	-1.24457	asenapine
HAO1	1/1000	0.486763	0.486763	0.871339	0.871339	1.73375	-1.24826	asenapine
ABCG5	1/948	0.468194	0.486763	0.854544	0.871339	1.64854	-1.25103	asenapine
ACSM2B	1/1000	0.486763	0.486763	0.871339	0.871339	1.73812	-1.25141	asenapine
HPD	1/1000	0.486763	0.486763	0.871339	0.871339	1.73923	-1.25221	asenapine
SLC38A3	1/812	0.416656	0.486763	0.801472	0.871339	1.43029	-1.25221	asenapine
HRG	1/1000	0.486763	0.486763	0.871339	0.871339	1.74035	-1.25301	asenapine
KNG1	1/1000	0.486763	0.486763	0.871339	0.871339	1.75599	-1.26428	asenapine
C9	1/1000	0.486763	0.486763	0.871339	0.871339	1.76001	-1.26716	asenapine
CFHR1	1/1000	0.486763	0.486763	0.871339	0.871339	1.77066	-1.27484	asenapine
ADH1C	1/811	0.416261	0.486763	0.801027	0.871339	1.4741	-1.29197	asenapine
A1CF	1/903	0.451626	0.486763	0.838528	0.871339	1.62956	-1.29534	asenapine
A1BG	1/1000	0.486763	0.486763	0.871339	0.871339	1.79952	-1.29562	asenapine
PROZ	1/1000	0.486763	0.486763	0.871339	0.871339	1.80012	-1.29605	asenapine
DPYS	1/1000	0.486763	0.486763	0.871339	0.871339	1.80414	-1.29894	asenapine
SLC22A7	1/1000	0.486763	0.486763	0.871339	0.871339	1.81123	-1.30404	asenapine
SERPINA10	1/858	0.434583	0.486763	0.821023	0.871339	1.56499	-1.30422	asenapine
CYP2D6	1/1000	0.486763	0.486763	0.871339	0.871339	1.81479	-1.3066	asenapine
CYP2A6	1/1000	0.486763	0.486763	0.871339	0.871339	1.81716	-1.30832	asenapine
CYP2C8	1/1000	0.486763	0.486763	0.871339	0.871339	1.81937	-1.30991	asenapine
EHHADH	1/1000	0.486763	0.486763	0.871339	0.871339	1.82228	-1.312	asenapine
SLC25A47	1/1000	0.486763	0.486763	0.871339	0.871339	1.82298	-1.3125	asenapine
CYP2C9	1/1000	0.486763	0.486763	0.871339	0.871339	1.82357	-1.31293	asenapine
F13B	1/1000	0.486763	0.486763	0.871339	0.871339	1.83125	-1.31846	asenapine
FMO3	1/1000	0.486763	0.486763	0.871339	0.871339	1.83142	-1.31858	asenapine
F12	1/1000	0.486763	0.486763	0.871339	0.871339	1.83485	-1.32105	asenapine
C4A	1/1000	0.486763	0.486763	0.871339	0.871339	1.83679	-1.32244	asenapine
C1S	1/811	0.416261	0.486763	0.801027	0.871339	1.51126	-1.32453	asenapine
SLC28A1	1/1000	0.486763	0.486763	0.871339	0.871339	1.89429	-1.36385	asenapine
ADH6	1/1000	0.486763	0.486763	0.871339	0.871339	1.92041	-1.38265	asenapine
CFHR3	1/1000	0.486763	0.486763	0.871339	0.871339	1.92351	-1.38488	asenapine
NR1I2	1/1000	0.486763	0.486763	0.871339	0.871339	1.92883	-1.38871	asenapine
SAA4	1/1000	0.486763	0.486763	0.871339	0.871339	1.9318	-1.39085	asenapine
SERPIND1	1/1000	0.486763	0.486763	0.871339	0.871339	1.93374	-1.39225	asenapine
APOC4-APOC2	1/1000	0.486763	0.486763	0.871339	0.871339	1.9528	-1.40597	asenapine
SERPINF2	1/1000	0.486763	0.486763	0.871339	0.871339	1.95553	-1.40793	asenapine
TFR2	1/1000	0.486763	0.486763	0.871339	0.871339	1.95865	-1.41019	asenapine
UROC1	1/1000	0.486763	0.486763	0.871339	0.871339	2.03457	-1.46485	asenapine
C2	1/1000	0.486763	0.486763	0.871339	0.871339	2.06232	-1.48482	asenapine
HSD17B13	1/848	0.430729	0.486763	0.816919	0.871339	1.76497	-1.48659	asenapine
C4BPA	1/1000	0.486763	0.486763	0.871339	0.871339	2.08339	-1.49999	asenapine
CYP4F2	1/1000	0.486763	0.486763	0.871339	0.871339	2.08361	-1.50015	asenapine
C8A	1/1000	0.486763	0.486763	0.871339	0.871339	2.09533	-1.50859	asenapine
SLC22A1	1/1000	0.486763	0.486763	0.871339	0.871339	2.10285	-1.51401	asenapine
RNF19B	1/915	0.45609	0.486763	0.84294	0.871339	1.94119	-1.52396	lenalidomide
MASP2	1/966	0.474691	0.486763	0.860558	0.871339	2.05987	-1.53479	asenapine
EHD1	1/872	0.439937	0.486763	0.826635	0.871339	1.87779	-1.5419	lenalidomide
CFHR2	1/1000	0.486763	0.486763	0.871339	0.871339	2.14506	-1.54439	asenapine
SERPINA4	1/1000	0.486763	0.486763	0.871339	0.871339	2.1597	-1.55494	asenapine
AMBP	1/1000	0.486763	0.486763	0.871339	0.871339	2.16651	-1.55984	asenapine
MOB3C	1/835	0.425684	0.486763	0.811464	0.871339	1.84822	-1.57848	lenalidomide
TMEM176A	1/1000	0.486763	0.486763	0.871339	0.871339	2.26329	-1.62952	asenapine
BHMT	1/1000	0.486763	0.486763	0.871339	0.871339	2.28815	-1.64742	asenapine
ASGR2	1/1000	0.486763	0.486763	0.871339	0.871339	2.31407	-1.66608	asenapine
C6	1/1000	0.486763	0.486763	0.871339	0.871339	2.32761	-1.67582	asenapine
HAO2	1/972	0.47684	0.486763	0.862515	0.871339	2.28715	-1.6938	asenapine
CFHR4	1/1000	0.486763	0.486763	0.871339	0.871339	2.37559	-1.71037	asenapine
AADAC	1/1000	0.486763	0.486763	0.871339	0.871339	2.46814	-1.777	asenapine
GLYAT	1/1000	0.486763	0.486763	0.871339	0.871339	2.51459	-1.81045	asenapine
APCS	1/1000	0.486763	0.486763	0.871339	0.871339	2.52971	-1.82133	asenapine
PIPOX	1/839	0.427241	0.486763	0.813157	0.871339	2.2397	-1.90466	asenapine
ASGR1	1/835	0.425684	0.486763	0.811464	0.871339	2.2339	-1.90788	asenapine
SLC17A2	1/1000	0.486763	0.486763	0.871339	0.871339	2.65384	-1.91071	asenapine
ARG1	1/1000	0.486763	0.486763	0.871339	0.871339	2.6623	-1.9168	asenapine
CYP2C18	1/1000	0.486763	0.486763	0.871339	0.871339	2.69958	-1.94364	asenapine
UPB1	1/1000	0.486763	0.486763	0.871339	0.871339	2.71477	-1.95457	asenapine
GCKR	1/1000	0.486763	0.486763	0.871339	0.871339	2.71943	-1.95792	asenapine
UGT2B4	1/1000	0.486763	0.486763	0.871339	0.871339	2.73517	-1.96926	asenapine
NR1H4	1/1000	0.486763	0.486763	0.871339	0.871339	2.78539	-2.00542	asenapine
TNIP1	1/1000	0.486763	0.486763	0.871339	0.871339	2.79536	-2.0126	lenalidomide
MTND4P20	1/1000	0.486763	0.486763	0.871339	0.871339	2.81676	-2.028	asenapine
APOC4	1/1000	0.486763	0.486763	0.871339	0.871339	2.81787	-2.0288	asenapine
ANGPTL3	1/1000	0.486763	0.486763	0.871339	0.871339	2.84703	-2.0498	asenapine
RGN	1/1000	0.486763	0.486763	0.871339	0.871339	2.8473	-2.04999	asenapine
APOF	1/1000	0.486763	0.486763	0.871339	0.871339	2.8749	-2.06986	asenapine
ALDH8A1	1/1000	0.486763	0.486763	0.871339	0.871339	2.90873	-2.09422	asenapine
VTN	1/1000	0.486763	0.486763	0.871339	0.871339	2.9159	-2.09938	asenapine
CYP2B6	1/1000	0.486763	0.486763	0.871339	0.871339	2.9205	-2.10269	asenapine
ASPG	1/908	0.45349	0.486763	0.840379	0.871339	2.66282	-2.10571	asenapine
HPR	1/1000	0.486763	0.486763	0.871339	0.871339	2.92541	-2.10623	asenapine
TDO2	1/1000	0.486763	0.486763	0.871339	0.871339	2.92689	-2.10729	asenapine
FETUB	1/1000	0.486763	0.486763	0.871339	0.871339	2.94876	-2.12304	asenapine
ITIH3	1/1000	0.486763	0.486763	0.871339	0.871339	2.97604	-2.14268	asenapine
PGLYRP2	1/1000	0.486763	0.486763	0.871339	0.871339	2.97758	-2.14379	asenapine
PON1	1/962	0.473254	0.486763	0.859241	0.871339	2.91361	-2.17974	asenapine
SLCO1B1	1/1000	0.486763	0.486763	0.871339	0.871339	3.05251	-2.19774	asenapine
SERPINA1	1/1000	0.486763	0.486763	0.871339	0.871339	3.12525	-2.25011	asenapine
CYP2E1	1/1000	0.486763	0.486763	0.871339	0.871339	3.12693	-2.25132	asenapine
CCR1	1/750	0.391664	0.486763	0.772243	0.871339	2.45709	-2.30316	lenalidomide
ACOT12	1/1000	0.486763	0.486763	0.871339	0.871339	3.22527	-2.32212	asenapine
PBLD	1/1000	0.486763	0.486763	0.871339	0.871339	3.27572	-2.35844	asenapine
APOA5	1/1000	0.486763	0.486763	0.871339	0.871339	3.2792	-2.36095	asenapine
SLC10A1	1/1000	0.486763	0.486763	0.871339	0.871339	3.28934	-2.36825	asenapine
SLC22A10	1/1000	0.486763	0.486763	0.871339	0.871339	3.46475	-2.49454	asenapine
FCN2	1/1000	0.486763	0.486763	0.871339	0.871339	3.59329	-2.58709	asenapine
FMO5	1/1000	0.486763	0.486763	0.871339	0.871339	3.68886	-2.65589	asenapine
MBL2	1/1000	0.486763	0.486763	0.871339	0.871339	3.79113	-2.72953	asenapine
ORM1	1/1000	0.486763	0.486763	0.871339	0.871339	3.7916	-2.72986	asenapine
PLGLB2	1/931	0.46199	0.486763	0.848662	0.871339	3.57629	-2.76165	asenapine
SULT2A1	1/1000	0.486763	0.486763	0.871339	0.871339	3.92735	-2.8276	asenapine
CYP4A22	1/1000	0.486763	0.486763	0.871339	0.871339	3.93937	-2.83625	asenapine
C8G	1/1000	0.486763	0.486763	0.871339	0.871339	4.00368	-2.88256	asenapine
MGAT1	1/858	0.434583	0.486763	0.821023	0.871339	3.54496	-2.95426	lenalidomide
INHBC	1/1000	0.486763	0.486763	0.871339	0.871339	4.14584	-2.98491	asenapine
HGFAC	1/1000	0.486763	0.486763	0.871339	0.871339	4.25883	-3.06626	asenapine
LPA	1/1000	0.486763	0.486763	0.871339	0.871339	4.27747	-3.07968	asenapine
DMGDH	1/1000	0.486763	0.486763	0.871339	0.871339	4.32192	-3.11168	asenapine
FGA	1/1000	0.486763	0.486763	0.871339	0.871339	4.5788	-3.29663	asenapine
CPN2	1/1000	0.486763	0.486763	0.871339	0.871339	4.70667	-3.38869	asenapine
PLEKHO2	1/904	0.451999	0.486763	0.838899	0.871339	4.29153	-3.4078	lenalidomide
TAT	1/1000	0.486763	0.486763	0.871339	0.871339	4.85985	-3.49898	asenapine
ABCB11	1/1000	0.486763	0.486763	0.871339	0.871339	4.87511	-3.50997	asenapine
CFHR5	1/1000	0.486763	0.486763	0.871339	0.871339	4.98322	-3.5878	asenapine
NAT2	1/1000	0.486763	0.486763	0.871339	0.871339	5.12668	-3.69109	asenapine
SLC15A3	1/932	0.462357	0.486763	0.849013	0.871339	4.90418	-3.78317	lenalidomide
CYP3A4	1/1000	0.486763	0.486763	0.871339	0.871339	5.28482	-3.80495	asenapine
UGT1A1	1/1000	0.486763	0.486763	0.871339	0.871339	5.57839	-4.01631	asenapine
ENTPD5	1/972	0.47684	0.486763	0.862515	0.871339	5.4512	-4.03701	asenapine
CFH	1/821	0.420204	0.486763	0.805435	0.871339	5.356	-4.64373	asenapine
GBP7	1/1000	0.486763	0.486763	0.871339	0.871339	6.76797	-4.87278	asenapine
UGT1A3	1/1000	0.486763	0.486763	0.871339	0.871339	6.80439	-4.89901	asenapine
ABCB4	1/1000	0.486763	0.486763	0.871339	0.871339	7.21047	-5.19137	asenapine
